# Supplementary material for: Type I interferon autoantibodies are associated with systemic immune alterations in patients with COVID-19
Source: Sci Transl Med. 2021 Aug 24;13(612):eabh2624. doi: 10.1126/scitranslmed.abh2624 (PMC8601717; doi:10.1126/scitranslmed.abh2624)
Supplement: Supplementary file 2 — Data files S1 to S9 [file scitranslmed.abh2624_data_files_s1_to_s9.zip]

Archive with 9 entries (9 files):
- scitranslmed.abh2624_Data_file_S1.xlsx
- scitranslmed.abh2624_Data_file_S2.xlsx
- scitranslmed.abh2624_Data_file_S3.xlsx
- scitranslmed.abh2624_Data_file_S4.xlsx
- scitranslmed.abh2624_Data_file_S5.xlsx
- scitranslmed.abh2624_Data_file_S6.xlsx
- scitranslmed.abh2624_Data_file_S7.xlsx
- scitranslmed.abh2624_Data_file_S8.xlsx
- scitranslmed.abh2624_Data_file_S9.xlsx
