# Supplementary material for: Type I interferon autoantibodies are associated with systemic immune alterations in patients with COVID-19
Source: Sci Transl Med. 2021 Aug 24;13(612):eabh2624. doi: 10.1126/scitranslmed.abh2624 (PMC8601717; doi:10.1126/scitranslmed.abh2624)
Supplement: Supplementary file 2 — Data files S1 to S9 [file scitranslmed.abh2624_data_files_s1_to_s9.zip › scitranslmed.abh2624_Data_file_S2.xlsx]

## Sheet: D0_memento1D
Cell type	B	B	B	B	B	B	B	B	NK	NK	NK	NK	NK	NK	NK	NK	PB	PB	PB	PB	PB	PB	PB	PB	Progen	Progen	Progen	Progen	Progen	Progen	Progen	Progen	T4	T4	T4	T4	T4	T4	T4	T4	T8	T8	T8	T8	T8	T8	T8	T8	Tgd
gene	de_coef	de_se	de_pval	dv_coef	dv_se	dv_pval	de_fdr	gene	de_coef	de_se	de_pval	dv_coef	dv_se	dv_pval	de_fdr	gene	de_coef	de_se	de_pval	dv_coef	dv_se	dv_pval	de_fdr	gene	de_coef	de_se	de_pval	dv_coef	dv_se	dv_pval	de_fdr	gene	de_coef	de_se	de_pval	dv_coef	dv_se	dv_pval	de_fdr	gene	de_coef	de_se	de_pval	dv_coef	dv_se	dv_pval	de_fdr	gene	de_coef
NOC2L	-0.0244439	0.0402927	0.543291	-0.0473983	0.146831	0.743251	0.636284	NOC2L	-0.0645187	0.0364859	0.0771846	-0.0376072	0.15681	0.808638	0.100673	NOC2L	0.513431	0.134315	0.0039798	1.04869	1.05085	0.216557	0.0285851	NOC2L	0.27701	0.212931	0.181564	0.345028	1.08292	0.725055	0.499033	NOC2L	0.0156491	0.0282761	0.606079	0.316865	0.127179	0.014997	0.647753	NOC2L	-0.0321639	0.0298007	0.280544	-0.0907194	0.118233	0.44871	0.32823	NOC2L	-0.00351024
ISG15	1.23044	0.0400331	5.75488e-06	1.47114	0.184852	3.58723e-05	5.96004e-05	ISG15	1.35575	0.0239397	5.86128e-10	1.77134	0.139118	9.95145e-06	1.0106e-08	ISG15	1.31839	0.134212	5.67043e-05	1.12605	1.11296	0.306139	0.00341274	ISG15	1.65629	0.227359	0.000300708	4.18067	1.16231	0.00641425	0.0660291	ISG15	1.39253	0.0255734	2.8625e-06	1.14716	0.115868	4.72174e-05	2.63321e-05	ISG15	1.30431	0.0228479	3.70581e-07	1.36589	0.160644	3.93125e-05	4.97352e-06	ISG15	1.45723
SDF4	0.00743008	0.0302685	0.807638	0.408761	0.178361	0.0239952	0.857147	TNFRSF18	0.565057	0.0360379	0.000288764	0.500117	0.0889092	0.000517236	0.000860339	TNFRSF18	-0.303499	0.537534	0.539892	1.11317	71.5777	0.524095	0.708837	SDF4	-0.00601977	0.136428	0.963007	0.41769	1.24697	0.710458	0.989395	TNFRSF4	0.712876	0.0357796	1.48372e-05	0.299679	0.0962657	0.00397942	9.37001e-05	SDF4	0.101698	0.0188891	0.00109013	0.0965665	0.123117	0.436313	0.00236387	SDF4	0.225023
UBE2J2	0.0160985	0.0398385	0.680064	0.0647952	0.158771	0.687862	0.759615	SDF4	0.153351	0.0179865	0.00151572	-0.00403128	0.126649	0.974605	0.00292158	SDF4	0.398342	0.0785102	0.000639978	0.032417	1.48195	0.972206	0.0118652	UBE2J2	0.148694	0.197958	0.45051	1.01431	1.2313	0.538692	0.743058	SDF4	0.21031	0.0194945	0.000568182	0.209023	0.112171	0.0635873	0.00124855	UBE2J2	0.0645988	0.0270254	0.0187962	0.191877	0.128222	0.135573	0.0265269	UBE2J2	0.218415
INTS11	0.00990295	0.0385388	0.792242	0.414831	0.171171	0.0153969	0.846045	UBE2J2	0.0368619	0.0313919	0.24955	0.162906	0.17183	0.346131	0.294285	ACAP3	0.0712967	0.394513	0.85123	-1.89438	46.9887	0.361128	0.91732	CPTP	0.247083	0.395587	0.503099	0.524339	3.98257	0.603679	0.7846	UBE2J2	0.0551283	0.0258014	0.0393921	0.379405	0.120545	0.00239952	0.0518423	INTS11	0.104932	0.0260973	0.00106282	0.0522129	0.12629	0.679264	0.00232556	INTS11	0.122758
AURKAIP1	0.0648373	0.0251944	0.0143971	0.0427737	0.16758	0.79804	0.0293595	INTS11	0.121469	0.0314307	0.000734068	0.0811606	0.148337	0.586883	0.00167787	PUSL1	0.14547	0.218083	0.483103	-0.28247	0.808817	0.706859	0.661818	AURKAIP1	0.0305335	0.121896	0.805639	1.63816	1.10259	0.112777	0.933792	INTS11	0.0415838	0.0243032	0.117976	0.331248	0.115029	0.00359928	0.145993	AURKAIP1	0.129781	0.01618	0.00117618	0.149845	0.146573	0.303339	0.00250311	AURKAIP1	0.21741
CCNL2	-0.0016911	0.0407886	0.965207	-0.0336957	0.144336	0.810638	0.976805	AURKAIP1	0.125556	0.0192464	0.000251546	0.0618926	0.218351	0.768646	0.000783693	CPTP	0.790264	0.321879	0.0231954	0.322288	41.3528	0.855429	0.0867948	MRPL20	0.0950224	0.131329	0.457508	0.205247	0.831012	0.742651	0.748692	AURKAIP1	0.244122	0.0168699	8.8094e-06	0.46427	0.102032	0.00166443	6.36359e-05	CCNL2	-0.0102923	0.0302213	0.743251	0.0324408	0.115796	0.776845	0.779794	CCNL2	-0.117856
MRPL20	0.134713	0.0308993	0.000833063	0.159412	0.129684	0.219556	0.00313129	CCNL2	-0.0434186	0.0373172	0.242751	0.0242443	0.138129	0.866827	0.287075	AURKAIP1	0.473572	0.0759768	0.000350544	0.506798	0.482006	0.287542	0.00903399	ATAD3A	0.708106	0.403359	0.0727854	1.17508	5.66067	0.331934	0.326063	CCNL2	-0.052882	0.0287897	0.0839832	0.090206	0.12216	0.464107	0.106298	MRPL20	0.136626	0.0182109	0.00132846	0.101859	0.0993639	0.305339	0.00272916	MRPL20	0.318493
SSU72	5.65052e-05	0.0212115	0.9976	0.284752	0.189864	0.130374	0.998766	MRPL20	0.20891	0.0214649	0.000202106	0.0692072	0.134771	0.597081	0.000681387	CCNL2	0.284247	0.227497	0.20016	0.131567	1.08044	0.894421	0.376456	SSU72	0.13421	0.107823	0.211958	0.395551	1.01156	0.666267	0.53201	MRPL20	0.186928	0.0175712	0.000954602	0.278585	0.081066	0.0024824	0.00183296	SSU72	0.149516	0.0137695	0.000482549	0.0485076	0.110266	0.657668	0.0013772	SSU72	0.162365
CDK11B	0.103571	0.0431612	0.019796	0.246246	0.154926	0.109978	0.0388442	SSU72	0.174009	0.0182103	4.08696e-05	0.044259	0.132356	0.728654	0.000219834	MRPL20	0.450952	0.0924194	0.000431684	-0.0436005	0.475345	0.926415	0.010038	AL691432.2	-0.105325	0.354551	0.75065	1.69516	1.5862	0.0967806	0.91006	SSU72	0.149786	0.0138542	0.000965564	0.547869	0.124605	0.00155994	0.00184908	MIB2	0.111149	0.0259998	0.00115514	0.0711391	0.0965995	0.469506	0.00246942	MIB2	0.217377
CDK11A	0.023484	0.0361163	0.524695	0.0420848	0.143806	0.769246	0.619371	MIB2	0.0135968	0.0255148	0.582883	0.068602	0.10352	0.506099	0.627951	ATAD3C	-0.387376	0.337281	0.225355	0.484505	41.1032	0.690262	0.406547	MIB2	0.599424	0.358738	0.0857828	-0.80841	2.42802	0.506499	0.355461	MIB2	0.173069	0.0314076	0.000357071	0.0486392	0.0979042	0.621676	0.00090542	CDK11B	-0.0261261	0.0284925	0.363727	-0.0396712	0.11862	0.735453	0.416441	CDK11B	0.00250173
GNB1	0.0244384	0.046021	0.596481	0.401462	0.146516	0.00779844	0.684545	MMP23B	-0.064291	0.0380714	0.0945811	0.489453	0.131825	0.00351215	0.120982	ATAD3B	0.953773	0.289814	0.00719856	7.04237	28.3052	0.0223955	0.0376872	CDK11B	0.284063	0.264036	0.270346	-0.876869	0.677268	0.152569	0.593744	CDK11B	0.0955796	0.0292338	0.00359928	0.219352	0.0968004	0.0319936	0.00546715	CDK11A	-0.0784707	0.0244993	0.00279944	0.0717674	0.10841	0.507698	0.00487518	CDK11A	-0.109668
FAAP20	-0.0342129	0.0236779	0.146771	0.0695843	0.172392	0.681864	0.218372	CDK11B	0.104311	0.0346445	0.00279944	0.0364132	0.140649	0.793641	0.00486009	ATAD3A	0.71043	0.208496	0.00239952	-0.14854	0.586919	0.760448	0.0241208	GNB1	0.190053	0.199828	0.333733	0.474943	1.06479	0.607878	0.655039	CDK11A	0.0591223	0.0249301	0.0169966	0.175564	0.13312	0.186963	0.0234737	GNB1	0.0588837	0.0300073	0.0509898	0.00600404	0.114631	0.962408	0.0676233	GNB1	0.105267
RER1	0.0509092	0.0343509	0.141372	0.171557	0.144483	0.231954	0.211625	CDK11A	-0.151964	0.0306772	7.80174e-07	0.321297	0.134148	0.0167966	8.69008e-06	SSU72	0.407318	0.0914981	0.00158738	0.368619	0.817267	0.55029	0.0199104	FAAP20	0.0074418	0.111521	0.941812	-0.811272	1.1766	0.389322	0.983964	GNB1	0.244024	0.0320775	0.000103463	0.102315	0.102852	0.322535	0.000386142	FAAP20	0.0556172	0.0179376	0.00339932	0.104079	0.109087	0.334533	0.00568352	FAAP20	0.107394
TNFRSF14	-0.0689737	0.0221719	0.00319936	0.121466	0.12366	0.335333	0.00832125	GNB1	0.188299	0.0341614	0.00174957	0.211856	0.132683	0.113177	0.00329166	MIB2	0.00899661	0.258019	0.974605	0.91126	1.55097	0.369326	0.986234	RER1	0.266775	0.174705	0.124775	-0.101712	0.988206	0.892821	0.428775	FAAP20	0.0214345	0.0178984	0.294941	0.0991477	0.111363	0.371326	0.337423	RER1	0.194018	0.0202187	0.000608465	-0.0649036	0.107721	0.55009	0.00160413	RER1	0.191722
RPL22	-0.130406	0.00568837	3.06459e-31	0.334257	0.0598741	0.00295265	1.7509e-29	FAAP20	0.0520655	0.0217968	0.0159968	0.125239	0.142912	0.378724	0.0231433	CDK11B	0.186164	0.159936	0.231954	-0.45086	0.978415	0.674265	0.413247	PEX10	-0.061744	0.273708	0.818436	0.497484	1.15105	0.646671	0.939427	RER1	0.2016	0.0212065	1.1437e-05	0.318426	0.0949132	0.0029432	7.76957e-05	TNFRSF14	0.107788	0.0162798	8.26214e-05	0.310061	0.095684	0.00280323	0.000431219	AL139246.5	0.156503
CAMTA1	0.02368	0.0343358	0.4979	0.201518	0.185417	0.277944	0.594529	RER1	0.331634	0.0242626	3.84547e-05	0.116721	0.14482	0.410718	0.000209229	SLC35E2B	-0.018466	0.271394	0.94821	0.170911	4.08421	0.855429	0.971667	TNFRSF14	0.0108166	0.162314	0.941812	0.956188	1.11886	0.368926	0.983964	TNFRSF14	-0.00938332	0.0151743	0.606879	0.464868	0.0930631	0.000603561	0.648416	C1orf174	-0.0788257	0.0331659	0.0163967	-0.0854786	0.111733	0.445311	0.0233299	TNFRSF14	0.115009
PARK7	0.0300992	0.019496	0.137373	0.337471	0.14226	0.0183963	0.20645	AL139246.5	0.000188828	0.0382161	0.995401	-0.198827	0.131123	0.129574	0.995928	CDK11A	-0.145475	0.167056	0.374925	-0.910658	0.69201	0.193361	0.566262	WRAP73	0.0733192	0.376218	0.831034	1.00421	3.87134	0.320736	0.944632	LRRC47	0.0659318	0.0341091	0.0707858	0.0477947	0.111413	0.668866	0.0905155	KCNAB2	0.144794	0.0241513	0.00182548	0.299144	0.0999482	0.00459908	0.00348455	LRRC47	0.0826671
RERE	0.0502384	0.0399866	0.209158	-0.0129689	0.172553	0.941612	0.29385	TNFRSF14	0.0240352	0.0206916	0.25015	0.165954	0.120343	0.165967	0.2949	NADK	0.324417	0.190455	0.0865827	0.181895	0.944717	0.806239	0.213829	SMIM1	0.191222	0.261498	0.458308	0.437854	0.574518	0.315537	0.749063	KCNAB2	0.162357	0.0277221	0.000137203	0.160854	0.1017	0.116377	0.000471192	RPL22	0.0193285	0.0056109	0.00741112	-0.208227	0.0249294	2.72998e-10	0.0111568	C1orf174	-0.00154233
ENO1	0.00969899	0.0207842	0.64907	0.362829	0.111553	0.00447776	0.730231	LRRC47	0.0542715	0.0422024	0.19876	0.0290868	0.146448	0.839832	0.239706	GNB1	0.405592	0.164216	0.0143971	0.69562	0.885386	0.344331	0.0619292	LRRC47	-0.0671698	0.22935	0.771046	-0.353575	0.704505	0.543091	0.91953	RPL22	-0.103756	0.00405114	1.54157e-25	0.16143	0.0285501	0.000786684	6.04227e-24	CAMTA1	0.0839097	0.0256112	0.00270699	-0.0379806	0.117835	0.755449	0.00477881	KCNAB2	0.128519
PGD	0.0572765	0.0426002	0.174165	0.311202	0.143791	0.0307938	0.252982	C1orf174	-0.272272	0.0309475	7.95002e-10	-0.0194073	0.136559	0.887023	1.34616e-08	PRKCZ	-0.527172	0.302545	0.0821836	1.76371	37.5498	0.166767	0.206236	CEP104	0.143143	0.334277	0.653669	2.44331	1.47428	0.0479904	0.862585	TNFRSF25	-0.0412214	0.022964	0.102779	0.181435	0.0919822	0.0565887	0.128599	PARK7	0.131594	0.0121146	0.000448335	0.192129	0.101079	0.0565887	0.00130891	RPL22	-0.068954
TARDBP	0.0528209	0.045348	0.241352	0.1537	0.161266	0.34773	0.332404	KCNAB2	0.117089	0.0274109	0.000674359	0.326478	0.138766	0.0175965	0.00157281	FAAP20	0.0957219	0.119418	0.413717	0.155821	0.997342	0.838432	0.600049	C1orf174	0.0309278	0.242651	0.894421	-0.773479	0.798517	0.247351	0.966129	CAMTA1	0.176132	0.0242429	0.000335689	0.112079	0.115924	0.330134	0.00086947	ENO1	0.103609	0.01216	0.000110014	0.291692	0.0795567	0.00228808	0.000516769	CAMTA1	0.125904
EXOSC10	-0.0490253	0.0462047	0.295141	0.0361927	0.159403	0.820436	0.393215	RPL22	-0.0316125	0.00706319	7.84458e-05	0.130643	0.0702003	0.0671866	0.000345168	RER1	0.440089	0.0801606	0.00019877	-0.359384	0.823943	0.690262	0.00729368	KCNAB2	0.409806	0.208189	0.0513897	0.314573	1.00372	0.715057	0.276385	PARK7	0.225972	0.0131641	0.000353136	0.708759	0.0825212	0.0017483	0.000899935	PIK3CD	0.12825	0.0314593	0.00110369	0.200207	0.0987381	0.0461908	0.00238583	PARK7	0.320534
MAD2L2	-0.0599115	0.0449712	0.187762	0.278557	0.181535	0.132973	0.268411	CAMTA1	0.0605557	0.0314887	0.0543891	0.231709	0.155067	0.135573	0.07275	PEX10	0.0287132	0.274657	0.923615	0.950847	18.08	0.418516	0.958686	RPL22	0.027808	0.0381214	0.466707	-0.0941797	0.213248	0.664067	0.755185	RERE	-0.0215626	0.0335937	0.559088	-0.0824034	0.107884	0.456709	0.603795	CLSTN1	0.0227034	0.0306212	0.463307	0.0850587	0.115062	0.468306	0.516669	ENO1	0.163116
MIIP	0.0374568	0.0372338	0.319936	0.478984	0.167716	0.00559888	0.420529	VAMP3	-0.10517	0.0414907	0.0133973	0.0569293	0.143034	0.697061	0.0195927	PANK4	0.292457	0.37309	0.396721	0.0299056	70.01	0.975405	0.584632	ICMT	0.548328	0.396315	0.143771	2.09277	4.91725	0.191562	0.457492	ENO1	0.362635	0.0138872	4.2148e-07	1.01963	0.0763043	3.39283e-05	5.10019e-06	LZIC	0.0587773	0.0316302	0.0643871	0.109436	0.122321	0.366927	0.0843292	PIK3CD	0.145129
TNFRSF1B	-0.0215449	0.0459916	0.640672	-0.304358	0.332377	0.446511	0.724587	UTS2	-0.137403	0.0404755	0.000970153	0.547501	0.134382	0.00143142	0.00207083	TNFRSF14	-0.0476033	0.108061	0.654869	0.210847	0.731994	0.712657	0.794137	NOL9	-0.000634432	0.419187	0.9986	0.00940828	3.23451	0.992801	0.999365	PIK3CD	0.0099628	0.028303	0.759848	0.0456628	0.113152	0.709058	0.786005	PGD	-0.0209565	0.0319612	0.5025	-0.0537764	0.112795	0.627075	0.555386	CLSTN1	0.142851
PRDM2	-0.0158944	0.0269206	0.558688	0.264179	0.124532	0.0355929	0.649876	PARK7	0.254502	0.0140812	0.000250363	0.00515455	0.147823	0.970406	0.000781945	LRRC47	0.173552	0.170769	0.302939	0.0740165	1.06998	0.940612	0.492431	ZBTB48	0.194999	0.391825	0.591882	0.431032	3.65604	0.714057	0.837165	CLSTN1	-0.00471282	0.0311509	0.887423	0.163193	0.113617	0.14917	0.900407	EXOSC10	0.0402236	0.0343328	0.244151	-0.110053	0.113372	0.334333	0.288467	LZIC	0.143946
SPEN	-0.0213256	0.0397452	0.607678	0.117017	0.14718	0.427514	0.694143	ENO1	0.0918808	0.014726	0.00235514	0.431475	0.0889695	0.00057496	0.00423678	CEP104	0.573815	0.284209	0.0505899	0.0800629	10.3689	0.927215	0.147346	DNAJC11	0.234984	0.337954	0.443311	2.15186	2.02558	0.0739852	0.741144	LZIC	0.0550599	0.029638	0.0757848	0.129946	0.106936	0.224555	0.0966337	MAD2L2	0.0731883	0.0252563	0.0039992	-0.0623806	0.122269	0.604679	0.00647472	PGD	-0.0332716
SZRD1	0.106583	0.0323802	0.00265721	0.162448	0.15921	0.29874	0.0072408	PIK3CD	0.0933363	0.0411595	0.0253949	0.131408	0.141861	0.346131	0.035807	C1orf174	0.107732	0.20626	0.588882	-0.168762	0.647226	0.782444	0.746199	VAMP3	0.280205	0.217863	0.188362	1.53701	1.2437	0.215557	0.506016	PGD	0.0711133	0.0311236	0.0223955	0.262508	0.102265	0.009998	0.0304748	AGTRAP	0.202366	0.0210031	2.52959e-05	0.131744	0.0873001	0.130974	0.000176289	SRM	0.154015
NECAP2	0.0720155	0.0348279	0.0377924	0.0706574	0.149639	0.630474	0.0682574	CLSTN1	0.0602341	0.0385813	0.116377	-0.0644008	0.147634	0.665267	0.146969	KCNAB2	0.408107	0.223766	0.0637872	0.96987	1.63488	0.355729	0.172982	PARK7	0.205965	0.0805819	0.0133973	0.728735	0.923487	0.304139	0.146185	TARDBP	-0.0235226	0.0320355	0.483303	0.209032	0.114816	0.079984	0.531501	MIIP	0.113472	0.0332166	0.00331461	0.0787945	0.117878	0.506499	0.00558216	EXOSC10	-0.0475056
SDHB	0.116592	0.035881	0.00277366	0.280778	0.178478	0.111178	0.00751629	CTNNBIP1	-0.239541	0.0358074	1.93807e-07	0.0121553	0.134091	0.925615	2.43127e-06	RPL22	0.0845001	0.0394436	0.0319936	0.273205	1.56985	0.85163	0.10834	RERE	-0.0827476	0.193609	0.671066	-0.0494735	0.992909	0.94841	0.872159	EXOSC10	0.0927382	0.0323848	0.00859828	0.220741	0.11207	0.054989	0.0123331	TNFRSF1B	-0.227105	0.0212633	2.37735e-14	0.00458619	0.0798524	0.957009	6.71843e-13	FBXO44	0.203263
UBR4	0.229224	0.0448883	0.000364006	0.136681	0.147845	0.363327	0.00177246	LZIC	0.192167	0.0414569	0.00057572	-0.2574	0.135893	0.0615877	0.00139246	ICMT	0.539791	0.231147	0.0229954	-1.06577	0.616124	0.165767	0.0862267	ENO1	0.332759	0.0862412	0.00249372	-0.301322	0.192856	0.120576	0.0968103	UBIAD1	0.0503705	0.0329789	0.144771	0.142959	0.114307	0.209158	0.176069	PRDM2	0.0700455	0.0304703	0.0191962	0.06468	0.107698	0.55109	0.0270364	MAD2L2	0.248653
AKR7A2	0.00377822	0.0380961	0.918816	0.496974	0.177406	0.00439912	0.940771	PGD	0.0852773	0.037658	0.0239952	0.0547299	0.148954	0.712458	0.0339221	ACOT7	1.10154	0.379627	0.0129974	-0.673125	57.2226	0.368726	0.057675	SLC2A5	-1.07012	0.405448	0.014797	-1.05602	0.558362	0.064987	0.151351	FBXO44	0.0237224	0.033054	0.4983	0.343598	0.110901	0.00204522	0.544837	EFHD2	-0.0646399	0.0179312	0.000269051	0.194466	0.0635882	0.00459534	0.000929612	AGTRAP	0.443825
CAPZB	-0.0843166	0.0194048	5.09859e-05	0.228896	0.0876607	0.00919816	0.000394536	EXOSC10	0.0835896	0.0419892	0.0439912	-0.00940708	0.147491	0.95141	0.0596234	NOL9	0.683549	0.299424	0.0305939	0.633603	25.5448	0.662268	0.105343	CLSTN1	-0.0494902	0.292003	0.861828	-1.74964	0.983767	0.0691862	0.955702	MAD2L2	0.229829	0.0302404	0.000141615	0.347956	0.103325	0.00434592	0.000480852	SPEN	-0.0120554	0.0333494	0.710658	-0.223825	0.107674	0.0369926	0.751978	MIIP	0.244743
DDOST	-0.076373	0.0269683	0.00579884	0.313546	0.186745	0.0975805	0.0133144	FBXO44	0.249094	0.03936	0.000419366	0.129826	0.136793	0.342332	0.00111595	ZBTB48	0.209471	0.343075	0.515897	1.12188	65.726	0.369526	0.68921	LZIC	-0.0419407	0.232613	0.855429	-0.302386	1.15909	0.738452	0.953622	AGTRAP	0.0759823	0.0288439	0.0123975	0.0991909	0.1055	0.352529	0.0174972	SZRD1	0.166928	0.023421	5.81932e-05	0.20226	0.119729	0.089982	0.000333245	TNFRSF1B	-0.291659
HP1BP3	-0.0104921	0.022471	0.639872	0.341449	0.126362	0.0113977	0.723921	FBXO6	0.539614	0.0357585	1.04376e-05	0.0393521	0.166548	0.817237	7.65287e-05	DNAJC11	-0.387265	0.181176	0.0363927	-0.182183	0.92691	0.808238	0.118099	PGD	0.00595585	0.0972604	0.94821	0.141703	0.519698	0.746051	0.986431	MIIP	0.139795	0.0324296	0.00186873	0.0246932	0.109477	0.815237	0.00314596	NECAP2	0.0704105	0.0259844	0.00659868	0.23687	0.116347	0.0423915	0.0100645	PRDM2	0.125323
USP48	0.0157442	0.0368623	0.673065	0.267754	0.136666	0.0563887	0.753271	MAD2L2	0.206031	0.0261242	0.000223238	0.0859504	0.130779	0.509898	0.000728563	CAMTA1	0.0875818	0.102035	0.391722	0.466349	0.754389	0.611678	0.580611	DFFA	0.138987	0.222313	0.525095	0.229381	1.03624	0.781644	0.7986	TNFRSF1B	0.0835148	0.0266422	0.00316345	0.383834	0.0987871	0.00129612	0.00491063	SDHB	0.0138311	0.0256231	0.590482	-0.1655	0.12484	0.179964	0.64061	EFHD2	0.196798
CDC42	-0.133283	0.0138624	5.08039e-12	0.20556	0.0959423	0.0357928	1.21787e-10	AGTRAP	0.440735	0.020123	2.20988e-06	0.0562481	0.102459	0.582284	2.1287e-05	VAMP3	0.744202	0.310219	0.024995	1.6651	43.7443	0.142771	0.0913338	PEX14	-0.0926266	0.397397	0.797041	0.925482	3.1382	0.404119	0.929731	PRDM2	0.00481343	0.0292869	0.893821	0.0789235	0.117675	0.520696	0.906134	UBR4	0.14479	0.0314541	0.00105528	0.0447141	0.107138	0.681064	0.00231722	SPEN	-0.0161939
HNRNPR	0.0757201	0.0221455	0.00264689	0.188458	0.153462	0.226355	0.0072184	PLOD1	0.00987315	0.039752	0.80244	-0.155292	0.125967	0.217357	0.831051	PARK7	0.514565	0.0768998	0.000286212	-1.13296	0.985698	0.159968	0.00835233	TARDBP	0.247276	0.226231	0.267347	0.186111	1.02338	0.818636	0.59053	AL450998.2	-0.241574	0.0321073	1.4991e-08	0.182005	0.100835	0.0719856	2.31015e-07	AKR7A2	0.0747237	0.0273729	0.00579884	0.0903127	0.123199	0.463907	0.00897452	SZRD1	0.282686
RPL11	-0.140872	0.0041198	2.09266e-39	0.269126	0.0317853	2.48805e-05	1.79341e-37	MIIP	0.151657	0.0413903	0.00237921	0.0263886	0.138127	0.853229	0.00426586	RERE	0.493937	0.305807	0.10138	-0.867586	5.35698	0.240352	0.237127	SRM	0.605362	0.208873	0.0059988	0.395692	0.802886	0.517696	0.101839	SPEN	0.0145187	0.0317782	0.662867	-0.048758	0.0994847	0.627475	0.699941	CAPZB	0.0227697	0.0104795	0.030194	0.214224	0.0674961	0.0030244	0.0413368	NECAP2	0.00579119
PITHD1	-0.000986814	0.0322662	0.970806	0.456664	0.198309	0.0243951	0.981688	TNFRSF1B	-0.101109	0.0218291	4.44059e-05	-0.0224024	0.104038	0.832833	0.000234513	ENO1	0.598067	0.107093	0.00024836	-1.04487	0.716043	0.130374	0.00783593	EXOSC10	0.525147	0.250496	0.0367926	-0.183593	1.26364	0.861428	0.233246	SZRD1	0.163995	0.0246716	0.000105805	0.239748	0.110835	0.029994	0.000392852	DDOST	-0.130867	0.0159188	1.3581e-08	0.0875018	0.119359	0.463707	2.1556e-07	SDHB	0.212133
LYPLA2	0.165389	0.0453547	0.001049	-0.0525038	0.156117	0.740452	0.00366563	DHRS3	0.0408127	0.0384585	0.286343	0.107173	0.12853	0.402719	0.334126	SLC2A5	0.729815	0.225851	0.00459908	1.4186	0.937765	0.0837832	0.0301912	MTOR	0.297075	0.368477	0.396321	0.705887	2.77987	0.508698	0.709266	NECAP2	-0.0196092	0.0191491	0.40212	0.122437	0.0916764	0.188762	0.449905	HP1BP3	0.017475	0.0150296	0.243351	0.276501	0.0824426	0.0039666	0.28762	UBR4	0.114213
CNR2	-0.190281	0.0406263	1.80499e-05	0.255622	0.142241	0.074985	0.000162829	PRDM2	-0.0328581	0.0368797	0.383923	0.0881112	0.123065	0.468906	0.435213	SLC25A33	0.560971	0.263674	0.0403919	0.0522559	18.1726	0.95121	0.126714	UBIAD1	0.597379	0.356796	0.0839832	1.06339	3.14115	0.310738	0.353227	SDHB	0.207337	0.0244625	0.000202972	0.466318	0.107752	0.00153169	0.000608479	USP48	0.0936356	0.0290853	0.00289806	-0.00551632	0.103936	0.955609	0.00501422	AKR7A2	0.343693
PNRC2	0.00835383	0.0258596	0.75205	0.248246	0.13781	0.0753849	0.815016	EFHD2	0.129338	0.0152971	0.00142122	0.0806702	0.0818481	0.321336	0.00277677	PIK3CD-AS2	-0.795387	0.178837	2.94393e-06	1.479	1.15294	0.157369	0.000301789	MAD2L2	0.372545	0.204811	0.0677864	0.0564411	1.15601	0.94801	0.314891	UBR4	0.148871	0.0331143	0.000254642	0.151569	0.102284	0.140372	0.000709614	CDC42	-0.0364758	0.00953309	0.000277729	0.117262	0.0686081	0.0883823	0.000942008	CAPZB	0.127343
SRSF10	0.126655	0.0162312	0.00164599	0.190084	0.109727	0.0825835	0.00514402	SPEN	-0.00739336	0.0375884	0.84783	0.0493309	0.14018	0.727654	0.871843	CTNNBIP1	-0.300703	0.200714	0.128174	1.12365	1.02252	0.266547	0.279959	AGTRAP	0.41519	0.31443	0.163167	-0.37109	1.00923	0.579484	0.480112	AKR7A2	0.0703306	0.0262801	0.00879824	0.488718	0.12206	0.0018351	0.0126049	HNRNPR	0.0965797	0.0165125	0.000239526	0.15503	0.0937568	0.10178	0.00087793	DDOST	0.0568156
SRRM1	0.00860208	0.0161377	0.614277	0.171675	0.101635	0.0911818	0.700979	SZRD1	0.272011	0.0260554	8.49798e-06	-0.107206	0.13657	0.426515	6.4825e-05	LZIC	0.435037	0.215572	0.0453909	-0.269279	0.780719	0.671066	0.136249	MTHFR	-0.147745	0.347398	0.654869	-0.892065	1.76392	0.477704	0.863296	CAPZB	0.0703566	0.0115461	5.05677e-05	0.518276	0.064537	0.000101183	0.000235896	RPL11	-0.0319781	0.00391074	9.34392e-10	-0.136272	0.0186098	6.13299e-09	1.65712e-08	HP1BP3	0.108331
CLIC4	0.117108	0.0407043	0.00459908	0.00887136	0.156309	0.957608	0.0110206	NECAP2	0.13175	0.0342663	0.0021694	0.424104	0.151381	0.00639872	0.00393625	UBE4B	0.0905703	0.256426	0.720056	-0.378221	1.72333	0.682663	0.837686	PLOD1	-0.107235	0.357689	0.756649	1.97212	1.93981	0.0877824	0.91312	DDOST	0.0180378	0.0174194	0.320736	0.274813	0.0907197	0.0029994	0.36485	PITHD1	-0.0143615	0.0217766	0.513497	0.122493	0.139743	0.379524	0.566281	USP48	0.198171
SYF2	-0.0642896	0.0196619	0.00336981	0.299989	0.11515	0.010198	0.00869204	SDHB	0.073258	0.0291949	0.0129974	-0.0120935	0.172532	0.945211	0.0190447	PGD	0.290815	0.134963	0.0311938	0.258938	0.443791	0.635873	0.106538	MIIP	0.00720096	0.241369	0.972605	-1.36887	1.35097	0.219756	0.99061	HP1BP3	0.0155791	0.013958	0.460908	0.154303	0.0741309	0.0437912	0.509358	LYPLA2	0.102054	0.0246769	0.000916969	-0.165426	0.12476	0.189362	0.00209834	CDC42	0.0182936
RSRP1	0.0135351	0.0185182	0.479304	0.209373	0.0834002	0.0109978	0.578948	UBR4	0.147335	0.0376596	0.00171685	-0.0832491	0.139261	0.547491	0.00324142	CENPS	-0.0394957	0.373097	0.90242	0.997034	78.1566	0.477504	0.946424	PRDM2	0.377066	0.272681	0.156769	1.42507	1.24739	0.257548	0.472184	USP48	0.0768287	0.0263607	0.0069986	-0.00564365	0.0967235	0.95221	0.0101475	PNRC2	0.0486174	0.0189393	0.0119976	-0.112873	0.11254	0.320136	0.0175225	HNRNPR	0.136202
TMEM50A	0.022644	0.0239505	0.357528	0.42963	0.183648	0.0261948	0.459029	AKR7A2	0.131199	0.0298293	0.0013967	0.321346	0.146788	0.030194	0.00274256	DFFA	0.702324	0.21136	0.00439912	2.36505	1.18867	0.110378	0.0297234	EFHD2	0.0876732	0.315206	0.777245	-0.411854	1.00003	0.559088	0.922796	CDC42	-0.00107665	0.00940619	0.94781	0.378441	0.0589735	0.000126896	0.955097	SRSF10	-0.0487338	0.0131985	0.000978527	0.382251	0.0966434	0.00242615	0.00219301	RPL11	-0.122393
STMN1	0.120223	0.042041	0.0039992	0.491416	0.181552	0.00879824	0.0098486	CAPZB	0.0494853	0.0123113	0.00127346	-0.0296725	0.0976666	0.767846	0.00255848	TARDBP	-0.128329	0.176892	0.463307	-0.0421214	0.792677	0.946811	0.644938	SPEN	0.166675	0.205177	0.407918	0.512274	1.23774	0.64987	0.718446	HNRNPR	0.186787	0.0163786	0.000590142	0.391857	0.0858564	0.00024642	0.00127734	RCAN3	0.0404184	0.0276202	0.144971	-0.0524836	0.062705	0.411118	0.179843	PITHD1	-0.0812321
ZNF593	0.261707	0.0428481	0.00228523	0.129881	0.15077	0.393921	0.00654998	DDOST	-0.0187172	0.017116	0.278144	0.377726	0.14065	0.00939812	0.325263	SRM	0.942631	0.127577	4.5536e-05	-0.0500012	0.877202	0.938212	0.0029381	ZBTB17	-0.0180182	0.309777	0.954009	3.65375	1.24579	0.0337932	0.988537	TCEA3	0.0255148	0.0276873	0.404119	0.270021	0.0995154	0.00639872	0.451862	SRRM1	0.0671189	0.0115183	0.0001813	-0.102784	0.0792227	0.195161	0.000732788	LYPLA2	0.347317
SH3BGRL3	-0.1243	0.0100798	1.60042e-15	0.231369	0.0506253	0.000903177	4.85508e-14	HP1BP3	0.00859201	0.018643	0.657269	0.112034	0.103839	0.277744	0.699703	EXOSC10	0.429312	0.212109	0.0443911	-0.494596	0.635519	0.364127	0.134147	FBXO42	0.0257828	0.321597	0.929814	0.12058	1.44633	0.925415	0.980099	RPL11	-0.117749	0.00296454	8.02533e-38	0.120997	0.0206321	0.000393014	4.82322e-36	RUNX3	-0.169593	0.0199317	4.92142e-09	0.00482759	0.0878412	0.953609	8.10752e-08	PNRC2	0.153306
CD52	-0.00145149	0.00709863	0.876025	0.3343	0.0391253	4.85091e-05	0.908902	USP48	0.10589	0.036461	0.00479904	0.0481981	0.135796	0.720656	0.00764607	MTOR	0.417813	0.332746	0.186363	-1.11424	23.1316	0.0811838	0.357932	SZRD1	0.296806	0.208377	0.142571	-1.35257	0.856283	0.0917816	0.457236	PITHD1	0.0668519	0.0213558	0.00359928	0.464273	0.127932	0.00272493	0.00546715	SYF2	-0.0938874	0.0153815	1.52075e-06	0.133255	0.100634	0.194161	1.76794e-05	SRSF10	-0.135019
HMGN2	0.00316459	0.0118839	0.79904	0.572532	0.0907588	0.000321526	0.851713	CDC42	0.00907968	0.010728	0.394321	0.157177	0.0839872	0.0631874	0.445662	UBIAD1	0.473799	0.232431	0.0473905	-0.445578	0.740937	0.470706	0.140368	CROCC	0.104437	0.402565	0.766847	1.41168	5.09557	0.286743	0.917368	LYPLA2	0.148413	0.0248326	0.000365944	0.672293	0.123685	0.000567561	0.000923696	RSRP1	-0.00322992	0.0131605	0.807039	0.0858446	0.0744002	0.244351	0.83785	SRRM1	-0.0125981
ARID1A	-0.0124197	0.0399103	0.75225	0.102167	0.13834	0.464307	0.815016	HNRNPR	0.191133	0.0196776	0.00013844	0.165578	0.124041	0.180364	0.000518086	FBXO44	-0.0458915	0.35188	0.886223	-0.19277	32.4421	0.858828	0.939063	BX284668.5	-0.0928147	0.370639	0.790442	1.16342	2.06098	0.240552	0.92693	PNRC2	-0.0099324	0.0184147	0.654069	0.158824	0.0974925	0.104979	0.691664	TMEM50A	0.15072	0.0126268	0.000303231	0.28263	0.0997444	0.00519896	0.00100479	RUNX3	-0.120484
NUDC	0.159763	0.0290796	0.000274054	0.146503	0.194171	0.44751	0.00142342	RPL11	-0.0829563	0.00484885	3.49403e-17	0.19972	0.0424301	0.00113102	1.02275e-15	FBXO6	0.444888	0.258869	0.0887822	-0.5578	2.87454	0.311338	0.217685	PADI4	-0.0438364	0.336798	0.890422	-0.168677	1.67942	0.886223	0.965461	SRSF10	0.0587129	0.0123696	0.00010049	0.481962	0.0784106	0.00333773	0.000378648	LDLRAP1	0.102224	0.0264178	0.00158468	-0.0256311	0.0857232	0.767447	0.00313865	SYF2	-0.0526618
TMEM222	0.0792665	0.0442865	0.0761848	-0.00771662	0.165347	0.960808	0.125861	PITHD1	-0.0775003	0.0257057	0.0024958	0.237618	0.165036	0.14777	0.00444048	MAD2L2	0.505955	0.164492	0.004999	-0.1907	0.782639	0.756449	0.0312416	UBR4	0.276535	0.229242	0.225755	-0.876219	0.990175	0.260148	0.546292	NIPAL3	-0.054137	0.0323158	0.10178	0.126915	0.117662	0.282743	0.127437	STMN1	0.0616829	0.0277025	0.0235953	0.805284	0.15031	0.00072831	0.0327153	RSRP1	0.0761128
SYTL1	0.0297734	0.0266975	0.261948	0.092419	0.0980239	0.347131	0.356332	LYPLA2	0.208515	0.0285484	0.000393811	-0.0716745	0.169693	0.669666	0.00106521	AGTRAP	0.365361	0.247792	0.133373	-0.493729	0.661749	0.379724	0.287457	EMC1	-0.0265186	0.349643	0.934813	2.36528	2.25963	0.0741852	0.982146	RCAN3	-0.193614	0.0142521	9.64626e-14	0.115317	0.0709878	0.103379	2.21557e-12	SH3BGRL3	0.0593898	0.00616343	0.000966675	0.135258	0.0196377	0.000117005	0.00217346	TMEM50A	0.237976
WASF2	-0.0854468	0.0221221	0.000754285	0.259891	0.131386	0.045191	0.00293495	PNRC2	-0.00282538	0.0242626	0.912418	0.182737	0.119823	0.139172	0.928149	KIAA2013	0.740464	0.400612	0.0711858	-0.0443071	98.4426	0.963407	0.18682	MRTO4	0.320247	0.226348	0.156969	0.374372	0.913822	0.610478	0.472351	SRRM1	0.0798714	0.0112388	0.00147058	0.314297	0.0703895	0.000825421	0.00258174	UBXN11	0.143231	0.0353922	0.00132669	0.230687	0.112938	0.0403919	0.00272713	STMN1	0.139988
FGR	0.171638	0.0374318	0.00309672	0.50861	0.115167	0.000938194	0.00813453	SRSF10	0.0554535	0.0163498	0.00810568	0.501876	0.111177	0.00206062	0.0122969	PLOD1	0.792716	0.240234	0.0029994	0.742872	1.00887	0.424115	0.0248919	AKR7A2	0.163015	0.152225	0.277145	-0.326274	0.812416	0.623475	0.599446	RUNX3	0.0738993	0.0331409	0.0313937	0.0386917	0.0982781	0.711658	0.0419591	CD52	0.132504	0.00651919	7.4698e-07	0.275937	0.0219796	5.06279e-05	9.37366e-06	SH3BGRL3	0.212831
IFI6	1.15438	0.0437379	3.65048e-07	0.792353	0.191989	0.00152203	4.70445e-06	SRRM1	0.0581508	0.0142096	0.00549492	-0.0108719	0.0971814	0.910018	0.00862377	MIIP	0.404485	0.249515	0.0971806	-1.34701	0.682622	0.0557888	0.230466	CAPZB	0.0857452	0.100141	0.388722	-0.856991	0.442105	0.0545891	0.701848	SYF2	-0.0334481	0.0152281	0.064987	0.1768	0.0927832	0.0557888	0.0833665	ZNF683	-0.185724	0.0303283	4.31465e-07	0.430382	0.0576203	0.000178427	5.72432e-06	CD52	0.214419
STX12	0.0234714	0.0404912	0.558688	0.219004	0.154389	0.165567	0.649876	RUNX3	-0.223412	0.018979	1.03743e-14	0.242685	0.0947452	0.0109978	2.66485e-13	TNFRSF1B	0.268319	0.315121	0.366927	-0.501338	2.79441	0.219156	0.558658	MUL1	0.268895	0.323671	0.377524	1.41788	1.73953	0.229554	0.695266	RSRP1	-0.0646195	0.0132179	0.000232614	0.245822	0.0703603	0.00399909	0.000668904	HMGN2	0.137429	0.0109268	0.000509246	0.852203	0.118216	0.000121434	0.00142868	HMGN2	0.173295
RPA2	0.0722659	0.0359776	0.0419916	0.347054	0.155064	0.0245951	0.0746614	SYF2	-0.105294	0.0184263	4.01494e-06	0.0537294	0.117892	0.643071	3.54216e-05	VPS13D	-0.080833	0.298929	0.770246	0.414824	18.1645	0.729654	0.869425	DDOST	-0.102681	0.0962815	0.288342	0.370267	0.675718	0.479104	0.610497	TMEM50A	0.211858	0.0139529	0.000391663	0.329159	0.0902295	0.00337845	0.000968017	RPS6KA1	0.167743	0.0252637	0.000361495	0.109692	0.105589	0.296341	0.00113101	RPS6KA1	0.424091
DNAJC8	0.067786	0.0253801	0.00819836	0.153737	0.144993	0.284943	0.0179006	RSRP1	-0.0387742	0.01571	0.015197	0.179781	0.0860049	0.0363927	0.0220707	PRDM2	-0.0544072	0.193151	0.778844	-0.801087	0.559389	0.140172	0.874532	HP1BP3	0.0724037	0.104095	0.486303	0.417811	0.840764	0.509298	0.772109	LDLRAP1	-0.164947	0.0189557	4.93164e-10	0.120204	0.0889015	0.186163	8.84752e-09	ARID1A	-0.00797892	0.0292831	0.791642	0.0183567	0.106612	0.865827	0.823137	ARID1A	0.0389483
ATP5IF1	0.223254	0.019018	0.00091201	0.0582121	0.138617	0.674465	0.00334014	TMEM50A	0.246555	0.014774	0.00036317	-0.0346439	0.149539	0.817237	0.0010143	EFHD2	0.163958	0.222634	0.438112	-0.833966	0.687289	0.266947	0.621831	EIF4G3	0.18904	0.227585	0.391922	-0.024051	0.867236	0.971606	0.705064	STMN1	0.606442	0.0441978	5.19991e-05	0.119797	0.0991936	0.224355	0.000240396	NUDC	0.166509	0.0203698	0.00153662	0.152104	0.14368	0.292142	0.00307147	NUDC	0.222197
RCC1	0.437451	0.0354222	0.000432176	-0.128562	0.0907995	0.165567	0.00199663	STMN1	0.869233	0.0565968	4.30188e-06	0.0974171	0.11592	0.396321	3.75148e-05	CASP9	0.159173	0.292491	0.566687	0.28616	21.2918	0.803839	0.730491	USP48	0.56733	0.201784	0.0089982	-0.792219	0.466781	0.0789842	0.121513	SH3BGRL3	0.212875	0.00811093	0.000223438	0.214751	0.0277614	0.000190233	0.000651687	TMEM222	0.151109	0.0312815	0.00232965	-0.0397069	0.119458	0.733853	0.00426204	TMEM222	0.145798
SNHG12	0.141058	0.0346749	0.00193908	0.338866	0.148833	0.0237952	0.00578516	ZNF593	0.0821538	0.0388223	0.0353929	0.0482403	0.134554	0.720656	0.0487929	DNAJC16	-0.597538	0.320474	0.0621876	-0.0307949	14.9054	0.983803	0.169865	HSPG2	0.347825	0.407132	0.367127	-0.492934	3.17727	0.689262	0.686133	UBXN11	0.0268815	0.0299262	0.39812	0.302626	0.113048	0.00719856	0.445707	SYTL1	0.0508131	0.0159199	0.00805575	0.050046	0.0864337	0.557688	0.0120076	SYTL1	0.0147696
TAF12	0.144888	0.0453189	0.00247986	-0.0242799	0.146405	0.869226	0.00687851	SH3BGRL3	0.176322	0.00654885	3.70055e-06	0.0103134	0.0308838	0.741252	3.32692e-05	DDI2	0.19564	0.348621	0.537293	-0.133291	58.3254	0.890822	0.707633	CDC42	0.0117784	0.0740767	0.882024	0.773644	0.767735	0.185963	0.963387	CD52	0.153521	0.00675883	0.000237947	0.590317	0.0352497	1.88587e-05	0.000678291	WASF2	-0.139682	0.0173561	7.39521e-11	0.202946	0.09841	0.0421916	1.50326e-09	WASF2	-0.0927687
YTHDF2	-0.101919	0.0316862	0.00320898	0.379705	0.151331	0.0141972	0.00833362	CD52	0.227385	0.0135616	6.21414e-06	0.235443	0.0272485	2.10261e-05	5.05703e-05	PLEKHM2	-0.35466	0.324105	0.25175	2.24863	38.445	0.169966	0.436887	LUZP1	0.488387	0.340506	0.136373	0.0233866	1.81549	0.981404	0.447681	HMGN2	0.259398	0.0136079	3.41731e-06	0.591573	0.0900336	0.000531802	3.03518e-05	FGR	0.054687	0.0259549	0.0361928	0.0825793	0.0836354	0.320136	0.049009	FGR	0.482837
EPB41	-0.0297346	0.030522	0.344331	0.467497	0.134533	0.00306382	0.444583	HMGN2	0.275721	0.0152354	0.000413277	0.712689	0.130958	0.000325852	0.00110441	UQCRHL	0.284664	0.274587	0.282543	0.390539	2.80738	0.696061	0.47038	HNRNPR	0.320274	0.117813	0.00779844	-0.567426	0.343847	0.0967806	0.112767	RPS6KA1	0.0857775	0.0299379	0.00479904	0.271777	0.106891	0.0125975	0.007104	IFI6	1.30042	0.0208161	2.03237e-07	1.31967	0.208448	2.89769e-05	2.86013e-06	IFI6	1.64435
SRSF4	0.0612521	0.0280395	0.0307938	0.031933	0.139639	0.829234	0.0569985	RPS6KA1	0.249827	0.0250029	8.9467e-05	-0.311644	0.1173	0.00919816	0.000377164	AL450998.2	-0.323131	0.236199	0.162368	0.394815	1.1095	0.680264	0.327294	RPL11	0.0192661	0.0282539	0.493101	-0.0543596	0.175725	0.75185	0.776418	ARID1A	0.0187907	0.0304495	0.565887	0.180751	0.104418	0.0869826	0.609859	RPA2	0.0856402	0.0229429	0.00103337	0.0750855	0.117847	0.529494	0.00227653	RPA2	0.299349
LAPTM5	-0.0792533	0.0090075	1.35422e-09	0.209464	0.0418723	0.000733007	2.40531e-08	ARID1A	0.159094	0.0359305	0.00332941	0.0692414	0.13596	0.60088	0.00557758	SPEN	0.326527	0.182729	0.0717856	2.46409	1.14232	0.0463907	0.187775	ELOA-AS1	0.142689	0.347678	0.653069	1.30268	2.11388	0.197161	0.862585	NUDC	0.216338	0.0198781	0.000382195	0.642316	0.114766	0.000565239	0.000951801	DNAJC8	0.0806518	0.017194	0.00464312	0.0572628	0.109439	0.594081	0.00738311	DNAJC8	0.298412
PUM1	-0.0277085	0.0397905	0.494301	-0.0533895	0.146545	0.718456	0.591849	NUDC	0.233706	0.0244426	0.00156428	0.0729921	0.161974	0.643671	0.0030075	ZBTB17	0.135136	0.26501	0.589082	-0.613868	10.013	0.433513	0.746199	PITHD1	0.173199	0.153504	0.25115	1.31907	1.08291	0.157369	0.569773	TMEM222	0.0609834	0.0310891	0.05019	-0.0655899	0.112271	0.595681	0.0650791	ATP5IF1	0.131661	0.0116053	8.81443e-06	0.241235	0.104209	0.0207958	7.77639e-05	ATP5IF1	0.212815
SNRNP40	-0.0172453	0.037616	0.643071	-0.0487155	0.184424	0.793841	0.726288	TMEM222	0.0525007	0.035753	0.143371	0.303431	0.161314	0.0583883	0.178024	FBXO42	0.508967	0.355917	0.133773	-0.577966	64.3796	0.603879	0.288146	LYPLA2	0.122962	0.199938	0.536293	-0.104654	0.867051	0.874225	0.804685	SYTL1	0.00258303	0.0165328	0.890622	0.253881	0.0822063	0.00279944	0.903145	RCC1	0.345762	0.0257599	2.72221e-06	0.0295334	0.0740174	0.686663	2.92049e-05	RCC1	-0.010031
PEF1	0.364783	0.0431139	4.29473e-05	0.202131	0.146397	0.173365	0.000340795	SYTL1	0.0229719	0.0171199	0.184763	0.0318064	0.0951444	0.742851	0.224402	SZRD1	0.178446	0.140144	0.20176	0.0922743	0.694786	0.874225	0.378669	HMGCL	0.386018	0.34383	0.232354	0.799961	1.79605	0.417317	0.552844	WASF2	-0.131183	0.0162624	3.26252e-08	0.276634	0.0895691	0.00259948	4.72476e-07	TRNAU1AP	0.0202579	0.0338412	0.540492	0.103502	0.126068	0.419716	0.592666	TRNAU1AP	0.0723505
PTP4A2	-0.00799608	0.0259759	0.762048	0.386538	0.105171	0.00416123	0.822771	WASF2	-0.0991476	0.0206226	1.4229e-05	0.311733	0.122417	0.0127974	9.66684e-05	NECAP2	-0.297599	0.166498	0.0725855	0.257177	0.798782	0.683063	0.189245	PNRC2	0.196797	0.13114	0.128974	-0.640758	0.630464	0.25095	0.436549	IFI6	1.23504	0.0231169	7.27235e-09	0.682606	0.204611	0.00315148	1.16552e-07	SNHG12	0.0406759	0.0259726	0.120576	0.13901	0.105628	0.185163	0.151966	SNHG12	0.0755482
KHDRBS1	-0.0021497	0.0222048	0.920016	0.386025	0.116057	0.00342856	0.941361	FGR	0.206001	0.0182726	0.000799313	0.248683	0.087723	0.00479904	0.00178486	SDHB	0.471892	0.124792	0.00236955	-0.819845	0.365696	0.0281944	0.0241208	SRSF10	0.394976	0.109359	0.00357746	-0.182977	0.667711	0.717057	0.0968103	RPA2	0.199497	0.0246861	0.000111705	0.277996	0.100867	0.00659868	0.000408942	TAF12	0.168942	0.0290566	0.000843766	0.113047	0.116921	0.332733	0.00198573	TAF12	0.255981
EIF3I	0.0371031	0.025791	0.156169	0.0556778	0.138916	0.691462	0.22996	IFI6	1.58184	0.0234469	6.46768e-09	1.40977	0.154324	3.49554e-05	9.84757e-08	RCC2	0.0803336	0.226934	0.713457	0.608204	0.550152	0.552889	0.834522	NIPAL3	0.0229905	0.408742	0.95021	-0.5901	3.59133	0.589882	0.986431	DNAJC8	0.144447	0.0178527	0.000764127	0.254441	0.0915358	0.00759848	0.00154453	YTHDF2	0.0253993	0.0228336	0.263947	0.0556375	0.111491	0.621076	0.310064	YTHDF2	-0.002671
HDAC1	-0.133694	0.025883	8.83971e-06	0.4752	0.157057	0.00339932	8.70762e-05	STX12	-0.0724165	0.0394933	0.0665867	-0.00154147	0.142174	0.991202	0.0879746	UBR4	0.0473499	0.22066	0.827634	-0.316124	0.718738	0.65127	0.905794	RCAN3	-0.20725	0.365806	0.55069	0.366716	2.43439	0.742851	0.813036	ATP5IF1	0.199556	0.0120727	0.000418911	0.645401	0.0881128	0.000189739	0.00101168	EPB41	-0.060884	0.01923	0.00247295	-0.0532022	0.0940217	0.570486	0.00446313	EPB41	0.0235288
MARCKSL1	-0.22484	0.0257377	2.20803e-12	0.18286	0.0811567	0.0255949	5.44542e-11	THEMIS2	0.103871	0.0331096	0.00480136	-0.0137445	0.113527	0.903819	0.00764653	MRTO4	0.774784	0.191224	0.00336281	-0.00204576	0.917734	0.9982	0.0265495	SRRM1	0.249767	0.0786642	0.00259948	1.02693	1.03638	0.235353	0.0968103	RCC1	0.651003	0.0247429	3.22122e-06	-0.0977439	0.0624753	0.136173	2.89669e-05	SRSF4	0.0147787	0.020515	0.471706	-0.0175658	0.105312	0.869026	0.524856	SRSF4	0.0563831
BSDC1	0.00840688	0.0405036	0.838032	0.0648733	0.138554	0.644871	0.880409	RPA2	0.236486	0.0236052	0.000115648	0.107257	0.144172	0.466507	0.000454881	AKR7A2	0.104767	0.162549	0.509898	-0.709182	0.400854	0.102779	0.683363	CLIC4	0.262505	0.382897	0.462507	-0.812472	1.97071	0.321336	0.752914	TRNAU1AP	0.0977759	0.0327075	0.004999	0.0886032	0.105674	0.39992	0.00736974	LAPTM5	-0.0107155	0.00832929	0.193961	-0.000352237	0.0576001	0.996201	0.234508	LAPTM5	-0.0862177
ZBTB8OS	0.332013	0.0356145	9.36926e-06	0.229613	0.154317	0.138972	9.09854e-05	DNAJC8	0.0971802	0.0195072	0.000106401	0.0296402	0.140537	0.824835	0.000430161	CAPZB	-0.163379	0.0968082	0.0923815	-0.440401	0.424817	0.291942	0.222474	RUNX3	-0.383987	0.349391	0.255549	1.48391	1.34847	0.213957	0.57437	SNHG12	0.0619255	0.0224395	0.0219956	0.177909	0.10216	0.104579	0.0299759	PUM1	0.0359962	0.0298983	0.227754	-0.0142848	0.107539	0.892422	0.271029	PUM1	0.0315208
RBBP4	-0.0230536	0.0255606	0.372525	0.182159	0.13145	0.164167	0.475081	ATP5IF1	0.152267	0.0141676	0.000858792	0.0375242	0.132869	0.774245	0.00188754	TMCO4	0.489413	0.416239	0.19836	0.0106086	100.837	0.994601	0.37435	SYF2	0.00342175	0.0981143	0.974405	-0.734178	0.920197	0.308338	0.99061	TAF12	0.238225	0.0301536	0.000144275	0.164017	0.10082	0.104579	0.000486013	SNRNP40	0.0665288	0.0277251	0.0175965	-0.056259	0.122687	0.643071	0.0249146	SNRNP40	0.250746
AK2	0.181592	0.0390655	0.00314491	0.0504008	0.153676	0.737053	0.00824216	RCC1	0.0422258	0.0332445	0.208558	0.0310751	0.108547	0.774245	0.250642	MUL1	-0.0282865	0.19695	0.878824	1.57113	1.19032	0.24915	0.934819	RSRP1	-0.195261	0.0988027	0.04999	0.116048	0.699973	0.838232	0.272733	YTHDF2	0.121331	0.0223709	0.00234272	0.274723	0.113199	0.0143971	0.0038122	ZCCHC17	0.0482609	0.0337573	0.15217	0.197981	0.115832	0.0833833	0.187834	ZCCHC17	0.266477
SFPQ	-0.017627	0.0239024	0.467107	0.11087	0.108268	0.304139	0.568421	TRNAU1AP	0.155354	0.0387221	0.00101319	0.158182	0.142052	0.262947	0.00214739	DDOST	0.313641	0.0712353	0.000847381	-1.48375	1.00668	0.160368	0.0137571	TMEM50A	0.237977	0.104763	0.0221956	-0.654139	0.744608	0.296141	0.185512	EPB41	-0.087819	0.0166442	4.65372e-05	0.2153	0.0871669	0.0119976	0.000223339	PEF1	0.310982	0.0301993	0.00011765	-0.107563	0.119834	0.371126	0.000542378	PEF1	0.456429
PSMB2	0.112863	0.0336926	0.0059411	-0.146047	0.133501	0.274345	0.0136228	SNHG12	-0.107129	0.0402868	0.0089982	0.154923	0.136832	0.259748	0.013526	HP1BP3	0.0258504	0.107333	0.810238	-0.222225	0.451407	0.579684	0.895513	MACO1	0.370726	0.297715	0.19796	-0.650351	1.00018	0.423115	0.516309	SRSF4	0.0715289	0.0196583	0.00614396	0.297458	0.0903381	0.00259948	0.00895518	PTP4A2	0.167666	0.0145356	0.000575338	0.0705167	0.0784933	0.370726	0.00153836	PTP4A2	0.23834
TRAPPC3	0.199693	0.0391884	0.000488582	0.109262	0.165189	0.504899	0.00218488	TAF12	0.260632	0.0334905	7.33226e-05	-0.133483	0.152032	0.373125	0.000327652	EIF4G3	0.117013	0.298219	0.680664	-0.88383	13.4755	0.127175	0.812486	MTFR1L	0.310423	0.254544	0.217956	-0.505632	0.818268	0.435513	0.538791	LAPTM5	-0.157624	0.00777552	1.08198e-31	0.471687	0.0479107	7.61982e-05	5.27246e-30	KHDRBS1	0.165089	0.0163849	0.00115504	0.0498217	0.0825025	0.535293	0.00246942	KHDRBS1	0.0622505
THRAP3	-0.0522745	0.0236573	0.0317936	0.0230235	0.126632	0.84763	0.058596	YTHDF2	-0.00973105	0.0272426	0.727854	0.303088	0.150408	0.0381924	0.764075	ECE1	0.325736	0.179029	0.0677864	0.159523	0.945382	0.830434	0.18021	STMN1	0.314739	0.0775788	0.00298267	0.733368	0.23327	0.004999	0.0968103	PUM1	-0.0112145	0.0271566	0.705059	0.24328	0.106753	0.0323935	0.738653	EIF3I	0.0366852	0.0172466	0.0313937	0.110128	0.11627	0.340332	0.0428612	EIF3I	0.0813295
LSM10	0.125599	0.0252146	0.000509451	0.176939	0.142636	0.215557	0.00225633	EPB41	-0.217788	0.0253339	1.84277e-10	0.155241	0.123026	0.213357	3.32932e-09	USP48	0.387884	0.121206	0.00259948	-0.631757	0.37878	0.103579	0.0241208	PDIK1L	-0.291705	0.310244	0.320736	0.906208	1.27682	0.45171	0.642258	SNRNP40	0.181834	0.0251021	9.51838e-05	0.648954	0.110135	0.00112946	0.000363979	LCK	0.198479	0.0105362	0.000460029	0.289999	0.0798308	0.0020859	0.00133255	LCK	0.225511
MRPS15	0.0446727	0.0338952	0.192362	0.258083	0.150029	0.0859828	0.273844	SRSF4	0.0349371	0.0243928	0.14957	-0.0166712	0.123316	0.888622	0.184991	CDC42	-0.036006	0.0753637	0.632274	-0.188019	0.685806	0.856629	0.778066	ZNF593	0.320795	0.152749	0.0379924	-0.077439	1.32429	0.945611	0.237398	PEF1	0.331323	0.0301097	8.33585e-05	0.28592	0.110332	0.0129974	0.000330767	HDAC1	0.155196	0.0193964	0.000735993	0.141809	0.111623	0.209958	0.00181312	HDAC1	0.0454066
MEAF6	0.0251397	0.0230993	0.284543	0.18606	0.205379	0.35113	0.381617	LAPTM5	-0.0136044	0.0109117	0.217357	0.119535	0.069623	0.0885823	0.260221	ZBTB40	-0.214654	0.327483	0.482903	-0.0549888	23.0433	0.946611	0.661671	SH3BGRL3	0.12286	0.06236	0.0541892	0.611582	0.433345	0.171966	0.283344	PTP4A2	0.159278	0.0174613	0.000954455	0.199979	0.0823068	0.0159968	0.00183296	MARCKSL1	-0.00984502	0.0305888	0.753249	0.222207	0.114673	0.0513897	0.788643	MARCKSL1	-0.195202
SF3A3	0.0730085	0.0390519	0.0691862	0.102296	0.15242	0.496101	0.115467	PUM1	0.0936978	0.0374759	0.0139972	-0.0961695	0.141953	0.502899	0.0204304	KDM1A	0.393817	0.233182	0.0843831	0.50003	0.993111	0.581084	0.209699	UBXN11	0.41326	0.347935	0.209558	-0.972087	1.68641	0.340732	0.529854	KHDRBS1	0.0826718	0.015992	0.00037465	0.309729	0.0708238	0.000354247	0.000942112	BSDC1	-0.0812035	0.0325118	0.0129974	0.0288811	0.116247	0.791642	0.0188717	BSDC1	-0.17015
AKIRIN1	0.134936	0.0346828	0.00153917	-0.073247	0.136993	0.588882	0.00490359	SNRNP40	0.195913	0.0306886	7.89289e-05	-0.297565	0.141974	0.0389922	0.00034585	HNRNPR	0.234816	0.111276	0.035193	-0.0958532	0.444437	0.829234	0.115726	CD52	0.157548	0.121705	0.20176	-0.0626131	0.222487	0.784843	0.520608	EIF3I	0.137858	0.0163574	0.0012996	0.500794	0.0838016	0.00305893	0.00233686	ZBTB8OS	0.167401	0.0233538	0.000108229	0.239948	0.117702	0.0433913	0.000509143	ZBTB8OS	0.382617
NDUFS5	0.198086	0.0237673	0.000158072	0.119327	0.152366	0.432314	0.000971096	ZCCHC17	0.124943	0.0343531	0.00611626	-0.0840837	0.132878	0.522895	0.00952371	E2F2	0.262858	0.265384	0.30134	-0.732077	0.522795	0.128174	0.490945	DHDDS	0.0386834	0.360664	0.906419	2.20839	2.164	0.0553889	0.970251	LCK	0.0786667	0.0108009	0.00163889	0.670131	0.0712422	0.00022752	0.00281287	RBBP4	0.115715	0.0194485	0.000126187	0.057337	0.0993799	0.564887	0.000570384	RBBP4	0.230459
MACF1	-0.082183	0.0339361	0.0139972	0.0709196	0.11683	0.540692	0.0286291	PEF1	0.220804	0.0333016	0.000203714	0.0330005	0.150151	0.827634	0.000686196	ID3	-0.695052	0.40942	0.0857828	-0.0514019	43.4517	0.975005	0.212293	HMGN2	0.0290982	0.0962308	0.75105	0.229507	0.290329	0.386323	0.91006	HDAC1	0.0764666	0.018995	0.0023017	0.498241	0.0893695	0.000364841	0.00375343	YARS	0.249781	0.0262266	2.41379e-05	0.215869	0.105717	0.0409918	0.000170189	YARS	0.469831
PABPC4	-0.102467	0.0343348	0.0039992	0.349663	0.127245	0.00959808	0.0098486	PTP4A2	0.186392	0.0189892	5.02327e-05	0.256228	0.106575	0.0161968	0.000255288	RPL11	0.0468235	0.0366659	0.20176	2.26014	1.45198	0.0989802	0.378669	ARID1A	0.193654	0.202456	0.335933	0.0476726	1.03216	0.952609	0.658171	MARCKSL1	-0.195393	0.02291	2.76145e-09	0.152619	0.0753089	0.0427914	4.61008e-08	AK2	0.177465	0.0314737	0.000201374	0.0844947	0.115307	0.469106	0.000790933	AK2	0.187875
PPIE	0.169357	0.0443309	0.00090964	0.237883	0.158396	0.135773	0.00334014	KHDRBS1	0.166663	0.0204178	0.000975701	0.156474	0.108319	0.152969	0.00208032	ELOA	-0.0218217	0.15813	0.884423	0.569373	0.98977	0.473105	0.93785	GPN2	0.0551875	0.318684	0.85083	1.28772	1.54986	0.362727	0.952613	BSDC1	-0.0586905	0.0297222	0.0577884	0.0138013	0.10582	0.907419	0.0743436	SMIM12	-0.00254846	0.0320704	0.940612	0.0403121	0.124566	0.744451	0.950179	SMIM12	0.135401
CAP1	-0.00550598	0.0201494	0.788642	0.394812	0.107579	0.00225292	0.842726	EIF3I	0.064944	0.0208327	0.00239952	0.209623	0.1493	0.159568	0.00428194	PITHD1	0.318216	0.182025	0.0777844	-0.34642	0.643495	0.556889	0.198536	GPATCH3	-0.00543809	0.319194	0.984203	0.0465481	1.47789	0.974405	0.993936	ZBTB8OS	0.226438	0.0240746	0.000581163	0.289309	0.102347	0.00779844	0.00126627	TMEM35B	0.195364	0.0259922	4.53068e-05	0.200047	0.104746	0.0575885	0.000276292	TMEM35B	0.305534
PPT1	0.0285497	0.0443064	0.522895	0.325185	0.162716	0.0471906	0.617672	LCK	0.0906089	0.014116	0.00282497	0.320875	0.0979162	0.00467968	0.0048954	LYPLA2	0.0953252	0.13836	0.478504	-0.280765	0.755745	0.645071	0.658035	NUDC	0.356214	0.133383	0.0111978	-0.392289	0.492795	0.363927	0.13307	RBBP4	0.136533	0.0185634	0.00159708	0.488722	0.0861925	0.00104996	0.00275686	SFPQ	0.207013	0.0179305	0.000918347	0.459504	0.0863525	0.00347144	0.00209959	SFPQ	0.137832
RLF	0.180398	0.039646	0.000737959	0.0896756	0.148262	0.544891	0.00290923	HDAC1	0.15535	0.0238312	0.000229309	-0.0697087	0.125663	0.591482	0.000743874	GALE	0.562013	0.251756	0.0303939	0.466389	7.29532	0.542092	0.104907	TMEM222	-0.114825	0.216842	0.587882	1.6371	1.19662	0.440712	0.83577	YARS	0.324696	0.0310017	5.96424e-05	0.437105	0.105944	0.00128471	0.000261643	PSMB2	0.318033	0.0202506	3.53555e-05	0.172046	0.111753	0.119976	0.000229283	PSMB2	0.372781
SMAP2	0.0262346	0.0247057	0.30174	0.104095	0.114542	0.357528	0.400295	MARCKSL1	-0.0340695	0.0390768	0.384523	0.113097	0.126829	0.374925	0.435762	HMGCL	-0.381337	0.229375	0.0915817	1.92398	1.18073	0.10058	0.221366	SYTL1	0.0898316	0.176282	0.604079	-0.260646	0.58366	0.59928	0.842386	AK2	0.307879	0.0290969	5.73664e-05	0.314804	0.104148	0.00379924	0.000256654	AGO3	0.00252295	0.0333151	0.943411	0.0435778	0.122958	0.726455	0.952177	AGO3	0.0333548
NFYC	0.065979	0.0406516	0.108378	0.313975	0.152216	0.0411918	0.169335	BSDC1	-0.110879	0.0405952	0.00739852	0.423195	0.156363	0.00619876	0.0113288	FUCA1	-0.273591	0.302144	0.345131	-0.358743	12.5628	0.615077	0.536654	WASF2	0.135339	0.114463	0.244151	1.52744	1.14052	0.20036	0.562486	SMIM12	0.161703	0.0324375	0.000206429	0.309494	0.109049	0.00639872	0.000616722	TRAPPC3	0.226892	0.0258834	5.23044e-05	0.032857	0.128308	0.79924	0.000308725	TRAPPC3	0.192533
PPCS	0.0125155	0.0285003	0.665467	0.363369	0.170968	0.0325935	0.746473	ZBTB8OS	0.204254	0.026642	0.000105436	0.0878076	0.143044	0.534293	0.000428077	PNRC2	-0.111585	0.136976	0.409118	0.289685	0.611266	0.569486	0.595792	IFI6	2.17627	0.181524	3.43903e-05	1.96944	0.669976	0.0183963	0.0172904	TMEM35B	0.304052	0.0268357	5.98874e-06	-0.0155893	0.119572	0.89822	4.75669e-05	MAP7D1	0.259588	0.0324429	3.71352e-05	0.324985	0.110338	0.00419916	0.000238439	THRAP3	-0.0551841
PPIH	-0.0181012	0.0338984	0.594681	0.328559	0.190161	0.0917816	0.682708	RBBP4	0.187314	0.0211764	2.12278e-05	0.322464	0.13142	0.0163967	0.000131836	SRSF10	0.3843	0.104028	0.00249159	-0.484039	1.04717	0.339732	0.0241208	STX12	0.339067	0.295028	0.230754	-0.207572	1.6296	0.878224	0.551447	SFPQ	0.148329	0.0172819	0.000983302	0.348634	0.0649232	0.000207795	0.00187509	THRAP3	0.0178784	0.0189622	0.344931	0.150004	0.102326	0.139372	0.397013	LSM10	0.277108
YBX1	-0.0972693	0.0111658	7.50003e-10	0.284169	0.0736509	0.00143176	1.37487e-08	YARS	0.174324	0.0282205	0.000142859	0.137949	0.146487	0.339732	0.000529235	NIPAL3	0.179133	0.27161	0.484503	0.770012	12.1067	0.536293	0.663102	THEMIS2	0.858073	0.387306	0.034993	-0.258722	3.77418	0.743851	0.226674	PSMB2	0.472918	0.0230702	0.000123227	0.842021	0.0826945	5.44154e-06	0.000440401	LSM10	0.144582	0.0248379	5.88456e-05	0.319049	0.128064	0.0143971	0.000334775	MRPS15	0.131732
SVBP	-0.0879993	0.0394714	0.0267946	0.138698	0.159972	0.377125	0.0504959	AK2	0.294346	0.0346468	8.75804e-05	-0.0329575	0.141619	0.811038	0.00037116	RCAN3	-0.613006	0.293869	0.0421916	1.03164	13.1917	0.352929	0.129856	RPA2	0.109115	0.197759	0.572486	-0.399742	0.535608	0.376725	0.82848	AGO3	-0.0747974	0.0338588	0.0307938	-0.15723	0.108638	0.14757	0.0412185	MRPS15	0.0862812	0.0215891	0.000707488	0.323976	0.149646	0.0323935	0.00177569	MEAF6	0.156173
ELOVL1	-0.0854537	0.0375178	0.0237952	0.177242	0.15025	0.235353	0.0456719	SMIM12	0.137575	0.0352073	0.000592549	0.111516	0.147271	0.446111	0.00142242	SRRM1	0.226211	0.0964098	0.0183963	-0.705383	0.414747	0.0807838	0.0735647	DNAJC8	0.329278	0.10904	0.00359928	-1.0232	1.26488	0.320536	0.0968103	TRAPPC3	0.213953	0.0245826	0.000325149	0.171032	0.111976	0.126575	0.000847824	MEAF6	0.0658154	0.0156126	0.00338777	0.146725	0.172034	0.39912	0.00568352	C1orf122	0.278312
ATP6V0B	0.0261788	0.021818	0.238552	0.117641	0.126643	0.343531	0.329077	TMEM35B	0.440053	0.0364268	0.000518927	0.121086	0.136087	0.369326	0.00129594	CLIC4	0.71247	0.134023	0.00130706	1.64428	1.11468	0.0969806	0.017512	ATP5IF1	0.538847	0.108311	0.0011788	0.655809	0.602934	0.226155	0.0819642	MAP7D1	0.0252919	0.0321367	0.44791	0.268521	0.117374	0.0209958	0.49621	SF3A3	0.0113149	0.0259555	0.661068	0.0974303	0.1296	0.462707	0.707034	SF3A3	0.10142
RPS8	-0.204203	0.004483	3.08042e-55	0.21369	0.0257196	2.30716e-05	6.21158e-53	SFPQ	0.15369	0.0226057	0.000283103	0.182895	0.0942751	0.0559888	0.000851789	RUNX3	-0.210915	0.219592	0.326935	-0.198954	0.696139	0.762248	0.518491	PHACTR4	-0.0308567	0.166922	0.84883	0.127462	0.763083	0.819036	0.951948	THRAP3	0.094627	0.019061	0.00205671	0.344813	0.0954069	0.00364728	0.00340362	AKIRIN1	0.211564	0.0248965	0.000149597	0.0764313	0.104393	0.465907	0.000648319	FHL3	0.0321076
PRDX1	0.256321	0.0236314	1.21932e-05	0.468428	0.115472	0.00080091	0.000115674	AC004865.2	0.296912	0.0347138	0.000108267	0.0450481	0.128321	0.719256	0.000435838	SYF2	-0.272011	0.117301	0.0219956	-0.582907	0.638737	0.287343	0.0829555	RCC1	0.877673	0.261207	0.00279944	-0.615742	0.345101	0.0677864	0.0968103	LSM10	0.216563	0.026988	0.000143851	0.0469741	0.115111	0.688862	0.000485699	NDUFS5	0.174217	0.0120593	1.86317e-05	-0.0133828	0.146975	0.928214	0.000138384	AKIRIN1	-0.0492119
AKR1A1	0.046275	0.0298359	0.128374	0.0965511	0.152619	0.539892	0.194892	PSMB2	0.448209	0.0217539	1.89797e-05	0.267743	0.145305	0.0671866	0.000121264	RSRP1	-0.138761	0.0939148	0.136973	0.614325	0.824044	0.359328	0.292051	TRNAU1AP	0.66232	0.386054	0.0823835	-1.76944	1.89129	0.0791842	0.349422	MRPS15	0.185728	0.0213578	1.92046e-05	0.331241	0.102218	0.00377376	0.000112788	MACF1	0.0949754	0.0190965	0.00327365	0.00713676	0.081572	0.930214	0.00551586	NDUFS5	0.177964
NASP	0.152444	0.0330851	0.000785094	0.153815	0.127386	0.227554	0.00300704	AGO3	0.0166266	0.0419573	0.690062	0.0766524	0.146407	0.606879	0.73029	TMEM50A	0.460455	0.0796872	0.000276414	-0.852504	0.694018	0.193361	0.00821444	SNHG12	0.221045	0.171623	0.190762	0.4344	0.663934	0.39812	0.508284	MEAF6	0.0586313	0.0162212	0.00250629	0.265	0.154734	0.0827834	0.00402389	PABPC4	-0.00360346	0.0273068	0.896621	0.152095	0.0969797	0.115177	0.913643	MACF1	0.129688
GPBP1L1	0.0452569	0.0418814	0.289342	0.0622838	0.153378	0.70046	0.387145	TRAPPC3	0.243557	0.0317528	0.000115542	-0.0478076	0.164493	0.772246	0.000454881	MACO1	0.259157	0.185481	0.153169	0.979471	1.11183	0.313937	0.316138	TAF12	0.199074	0.184812	0.268946	-1.10514	1.32439	0.326535	0.591464	SF3A3	0.0917193	0.0234785	0.000784158	0.348499	0.114955	0.00379924	0.00157531	PPIE	0.0774353	0.0284743	0.00659868	0.212858	0.113708	0.0661868	0.0100645	PABPC4	-0.176277
UQCRH	0.0354161	0.0136404	0.0113977	0.376099	0.0976242	0.00326599	0.0238677	MAP7D1	0.185009	0.0358672	0.00279789	-0.0415111	0.127642	0.743651	0.00486009	LDLRAP1	0.258018	0.163903	0.111978	0.255864	0.741767	0.671666	0.253632	YTHDF2	0.31877	0.141891	0.0275945	0.563075	1.0021	0.475505	0.204487	AKIRIN1	0.117727	0.0206007	0.0025854	0.255665	0.110141	0.0231954	0.00413486	CAP1	0.12488	0.0127045	0.0011683	0.0382682	0.0565938	0.492701	0.00249143	PPIE	0.291486
EFCAB14	0.00873232	0.0409101	0.833433	0.0136173	0.150941	0.936213	0.876652	THRAP3	0.0556197	0.0217168	0.0107978	0.00347261	0.128822	0.983003	0.0160775	MTFR1L	0.0773036	0.241804	0.735053	0.487145	9.5364	0.591482	0.848011	EPB41	0.28914	0.250884	0.247151	-0.92002	0.853606	0.213757	0.565806	NDUFS5	0.187863	0.0106663	1.98488e-06	0.634615	0.1176	0.000349821	1.96095e-05	PPT1	0.183902	0.0272179	0.000227223	0.134279	0.132437	0.311738	0.000853843	CAP1	0.270998
CMPK1	-0.0658263	0.0244674	0.00819836	0.0722131	0.119437	0.555089	0.0179006	LSM10	0.204812	0.0265198	0.00013282	0.241807	0.190439	0.19916	0.000503037	STMN1	0.204979	0.176155	0.234953	-1.10631	0.786143	0.167966	0.416621	SRSF4	0.208643	0.148671	0.161368	-0.0319214	0.658556	0.95101	0.478697	MACF1	0.190022	0.0219453	0.000990059	0.30361	0.0900555	0.0103743	0.001882	RLF	0.0745671	0.0305348	0.0139972	0.115641	0.115822	0.324935	0.0201718	PPT1	-0.0150812
BEND5	0.0614896	0.0470994	0.189962	0.00655834	0.139135	0.957808	0.270878	MRPS15	0.0862149	0.0272082	0.00323782	0.25802	0.172639	0.138772	0.00544376	ZNF593	0.475708	0.101829	0.00175607	-0.0837645	0.812727	0.891222	0.0209246	MECR	0.982051	0.421176	0.030194	0.735114	7.78735	0.776245	0.213349	PABPC4	-0.139739	0.0205198	1.5933e-06	0.0590159	0.0847098	0.488302	1.61843e-05	SMAP2	0.100608	0.0283549	0.00126234	0.140085	0.106324	0.185963	0.00262906	RLF	-0.0964661
EPS15	0.0630921	0.0335848	0.0661868	0.19801	0.130816	0.131574	0.11122	ZC3H12A	-0.24518	0.0431024	6.58372e-07	-0.234771	0.128791	0.0675865	7.42094e-06	CNKSR1	0.355271	0.222851	0.110178	1.39671	1.15619	0.161368	0.250586	LAPTM5	-0.327019	0.0722119	9.19843e-05	0.329786	0.34329	0.309738	0.0300605	PPIE	0.148257	0.0269099	0.000141846	0.138253	0.108432	0.206359	0.000481182	NFYC	0.0781846	0.033721	0.0189962	0.151827	0.119961	0.208558	0.0267765	SMAP2	0.00504494
OSBPL9	0.0536377	0.0395761	0.182364	0.384334	0.158336	0.0177964	0.262114	MEAF6	0.10606	0.0186148	0.000164756	0.583531	0.371746	0.0955809	0.000587459	SH3BGRL3	-0.0560408	0.0590225	0.34893	-0.244045	0.579698	0.671466	0.540449	PUM1	0.101712	0.20447	0.605479	-0.854322	1.19487	0.363727	0.843438	CAP1	0.119413	0.0142625	0.00134312	0.634588	0.0692688	0.0016478	0.00239648	PPCS	0.0340754	0.0225181	0.133773	-0.061881	0.10531	0.557489	0.167265	NFYC	-0.0758045
NRDC	0.0821779	0.0336972	0.0155969	0.0951716	0.137933	0.517497	0.031562	C1orf122	0.0580053	0.0394762	0.136773	0.020806	0.139848	0.887023	0.170672	UBXN11	0.108661	0.327445	0.722855	2.19661	59.7225	0.14997	0.839211	SNRNP40	0.542632	0.165618	0.00319936	-0.175897	0.947358	0.808438	0.0968103	PPT1	0.154936	0.0227342	0.00100386	0.221873	0.12396	0.080184	0.00190322	PPIH	0.00101972	0.0225328	0.967207	0.198679	0.148736	0.181164	0.973085	PPCS	0.15705
TXNDC12	-0.0108857	0.0367025	0.768446	0.274486	0.169195	0.103179	0.827595	SF3A3	0.163957	0.0335156	0.00266616	-0.0510422	0.153368	0.730454	0.00468906	CD52	-0.782244	0.0830739	3.12987e-13	2.71342	1.09132	0.216157	3.73602e-10	ZCCHC17	0.0654839	0.194189	0.741452	-0.305449	0.903646	0.655669	0.906666	RLF	0.0689359	0.0310462	0.0285943	-0.0639827	0.110499	0.584283	0.0384312	YBX1	0.0386628	0.00874057	0.00075399	0.23176	0.0699139	0.00186179	0.00183921	PPIH	0.030089
BTF3L4	0.0272157	0.0311756	0.396521	0.0559714	0.144239	0.683063	0.5001	FHL3	-0.112422	0.0352309	0.00183063	0.241886	0.116956	0.0391922	0.00342032	HMGN2	0.328933	0.126643	0.0111978	-0.15887	1.10747	0.804639	0.0515745	PEF1	0.277233	0.184944	0.126375	0.143003	1.10005	0.873825	0.431775	SMAP2	0.158499	0.0237567	0.000147177	0.150995	0.101798	0.137173	0.000492115	SVBP	0.0557425	0.032288	0.0867826	0.0541364	0.121999	0.655869	0.11189	YBX1	0.0681981
TUT4	-0.0110214	0.0278754	0.70046	0.125552	0.129979	0.336333	0.776297	AKIRIN1	-0.0214822	0.0314119	0.491902	-0.0225562	0.142774	0.881024	0.540891	RPS6KA1	0.331319	0.231257	0.140372	0.0583802	0.946588	0.938212	0.296474	PTP4A2	0.389917	0.140106	0.00839832	2.10116	1.10762	0.0845831	0.116542	NFYC	0.180425	0.0306991	0.000226344	0.269263	0.104776	0.0125975	0.000655351	ELOVL1	0.0712321	0.0261401	0.00859828	-0.00523514	0.101644	0.961808	0.0127616	SVBP	0.00781512
SCP2	-0.0979971	0.0272632	0.00121098	0.525643	0.188204	0.00879824	0.00408879	NDUFS5	0.203512	0.0161905	0.00038608	0.211973	0.171446	0.211758	0.00105183	ARID1A	-0.00560284	0.185522	0.975605	-0.490979	0.953839	0.605479	0.986626	KHDRBS1	0.0891247	0.0922939	0.339332	-0.615667	0.605269	0.241152	0.661647	PPCS	0.052586	0.0209739	0.0165967	0.23898	0.112537	0.0427914	0.0229741	ATP6V0B	0.112869	0.0163375	0.000165436	0.19545	0.140943	0.169566	0.000687045	ELOVL1	0.211219
MAGOH	0.102984	0.0244192	0.000946721	0.466079	0.34656	0.157968	0.00343061	MACF1	0.0534781	0.0209622	0.0113977	0.0108776	0.0948577	0.906419	0.0169107	GPN2	-0.047302	0.232993	0.830034	-0.167928	0.618281	0.763247	0.90745	KPNA6	-0.220637	0.325685	0.486503	1.39486	1.29383	0.20156	0.772109	PPIH	0.0966254	0.0220026	0.00280139	0.777849	0.13505	0.000673041	0.00440166	ERI3	-0.0435388	0.0328016	0.185763	0.0118057	0.114506	0.919016	0.225616	ATP6V0B	0.0828137
HSPB11	0.13434	0.0394623	0.00303696	-0.110199	0.183134	0.54849	0.00800824	PABPC4	-0.0916302	0.0395899	0.0211958	-0.158923	0.145247	0.278744	0.0301564	GPATCH3	0.512681	0.335841	0.115777	-1.25521	41.5507	0.394721	0.260262	CCDC28B	0.0212671	0.201208	0.914417	0.418673	1.02079	0.615077	0.974504	YBX1	0.138992	0.00934767	0.000385756	0.895032	0.0578123	3.57778e-05	0.000957354	ARMH1	0.341471	0.0377913	0.000147012	0.00459953	0.0855492	0.956809	0.000640367	ERI3	-0.0493147
TMEM59	0.0756894	0.0213712	0.00517151	0.268227	0.183062	0.134973	0.0121258	PPIE	0.130999	0.0302144	0.0012084	0.241076	0.168463	0.15097	0.00245715	NUDC	0.61538	0.119687	0.00107388	0.213982	0.641355	0.674665	0.0158253	TMEM234	-0.00300288	0.404103	0.994801	0.558743	3.93009	0.460708	0.998139	SVBP	-0.00997639	0.0267885	0.718056	0.181783	0.0977854	0.0755849	0.749431	RPS8	-0.064687	0.00468832	9.11929e-14	-0.0837653	0.0167938	5.74269e-06	2.47646e-12	RPS8	-0.249539
JUN	0.320908	0.0145332	0.00017063	0.409616	0.0487351	4.59932e-05	0.00100848	CAP1	0.269681	0.0136885	0.000350664	0.143455	0.0757134	0.060188	0.000986667	WDTC1	-0.503582	0.341168	0.121376	0.684926	37.7303	0.4991	0.268715	HDAC1	-0.103727	0.161411	0.521496	-0.415037	0.508186	0.363927	0.79675	ELOVL1	0.214744	0.0305837	0.000158361	0.210755	0.115631	0.070186	0.000514924	UROD	0.00396442	0.0330243	0.909018	-0.0843888	0.112241	0.453109	0.923363	UROD	-0.0239038
TM2D1	0.115283	0.0366403	0.00854162	0.0341794	0.163839	0.843031	0.0186027	RLF	-0.00981998	0.0376604	0.805039	-0.0181111	0.139015	0.89862	0.833286	TMEM222	0.648592	0.203702	0.00439912	1.48355	1.21603	0.225555	0.0297234	MARCKSL1	-0.384556	0.110689	0.000774109	0.446701	0.326088	0.165967	0.0744797	ATP6V0B	0.303808	0.0185815	0.00038002	0.437467	0.103147	0.00150562	0.000949656	PRDX1	0.215436	0.0152267	0.0005688	0.298527	0.100439	0.00339932	0.00153228	PRDX1	0.20747
USP1	-0.0502892	0.0387831	0.190762	0.0121824	0.130295	0.922016	0.271905	SMAP2	-0.111393	0.0372963	0.00319936	0.167024	0.135168	0.213957	0.00539562	SYTL1	-0.237444	0.183832	0.20216	0.791033	1.08068	0.390522	0.379023	BSDC1	0.0708721	0.230034	0.747051	-0.928493	0.881267	0.205359	0.908752	DMAP1	0.00531363	0.0343467	0.881624	0.0455039	0.105845	0.668666	0.894775	AKR1A1	0.0949771	0.0254025	0.00131118	-0.120563	0.122132	0.327135	0.00270003	AKR1A1	0.160599
JAK1	-0.130579	0.0167165	2.72627e-08	0.345732	0.10498	0.0054511	4.06332e-07	NFYC	0.0885108	0.038691	0.0263947	-0.0151002	0.138775	0.910418	0.0370921	WASF2	0.0830832	0.119912	0.490902	-0.11779	0.779672	0.846231	0.667867	ZBTB8A	0.146756	0.338481	0.658668	2.7839	1.39358	0.0283943	0.864816	ERI3	0.0429487	0.0314893	0.192162	0.387332	0.118108	0.00201607	0.227192	NASP	0.0322351	0.025376	0.196761	-0.00695273	0.103192	0.946211	0.237727	NASP	0.0423026
PDE4B	-0.640915	0.0248278	7.5538e-33	-0.0117231	0.0883438	0.892222	4.79527e-31	PPCS	0.0672497	0.0263832	0.0111978	-0.0696974	0.136505	0.607079	0.0166402	FGR	-0.554549	0.253659	0.0335933	0.26403	0.625409	0.64987	0.111957	ZBTB8OS	0.332407	0.234348	0.14997	0.603962	1.20726	0.575285	0.463633	ARMH1	0.023358	0.0244664	0.389722	0.168352	0.0721041	0.019996	0.436847	GPBP1L1	0.193351	0.0304204	0.000161168	0.117217	0.105458	0.263747	0.000676593	GPBP1L1	0.11193
MIER1	0.147129	0.0340084	0.000599287	0.109204	0.135827	0.419316	0.00251761	PPIH	0.0808285	0.0263606	0.00319936	0.279351	0.183401	0.130774	0.00539562	IFI6	2.31201	0.191268	9.93149e-05	0.0221243	0.704513	0.977205	0.0046916	RBBP4	0.267911	0.106877	0.0143971	-0.46826	0.591425	0.313137	0.149364	RPS8	-0.107384	0.00341089	2.31465e-31	0.362802	0.017817	7.06284e-07	1.11289e-29	UQCRH	0.160724	0.0103843	8.70335e-06	0.314428	0.107583	0.0029994	7.71757e-05	UQCRH	0.141415
SERBP1	0.10747	0.0198536	0.00252788	0.493685	0.120262	0.00212874	0.00698838	YBX1	0.0622237	0.0112211	0.00295207	0.397976	0.078027	0.000696204	0.005083	FAM76A	0.338516	0.413428	0.375125	-0.276028	115.475	0.815437	0.566444	YARS	-0.0232356	0.13747	0.866227	0.706048	0.830949	0.266147	0.957008	PLK3	-0.241664	0.0291027	1.37003e-10	0.125244	0.0970385	0.202959	2.58656e-09	EFCAB14	0.0368476	0.0283388	0.193561	-0.386328	0.1114	0.00120922	0.234187	EFCAB14	0.173664
SRSF11	0.100424	0.0189893	0.0017196	0.25979	0.111439	0.0215957	0.00530585	SVBP	0.0478961	0.0374622	0.20036	0.229157	0.131512	0.0803839	0.241481	PPP1R8	0.236174	0.244776	0.314337	-0.36818	0.922962	0.616477	0.504659	S100PBP	-0.114436	0.273136	0.659068	0.926075	1.11175	0.34873	0.864994	UROD	0.089828	0.0304023	0.00259948	0.29734	0.113034	0.0127974	0.00413486	CMPK1	0.10746	0.0166099	0.00162108	-0.00312716	0.0884069	0.969606	0.00318355	CMPK1	0.108131
ZRANB2	0.111305	0.0247043	0.000660641	-0.0229979	0.125544	0.860828	0.00268009	ELOVL1	0.077931	0.026123	0.00319936	0.0658079	0.133642	0.627075	0.00539562	THEMIS2	0.213139	0.170326	0.204559	1.22895	1.08328	0.174165	0.381922	AK2	0.134242	0.123056	0.271146	1.33872	1.10267	0.176165	0.594302	PRDX1	0.437454	0.0167436	0.000231666	0.832707	0.0856432	4.53599e-05	0.000667241	RNF11	0.13046	0.0259255	0.00391459	0.139484	0.116611	0.231354	0.00637634	RNF11	0.0343255
ACADM	0.152717	0.0382585	0.00465262	0.164059	0.154029	0.296141	0.0111377	ATP6V0B	0.131086	0.0177012	0.00142148	0.144155	0.293866	0.605279	0.00277677	RPA2	0.330603	0.139381	0.0231954	-0.37359	0.411182	0.332733	0.0867948	ZNF362	-0.536665	0.280301	0.0509898	0.958783	1.25485	0.44811	0.275429	AKR1A1	0.0776154	0.0236894	0.00107242	0.452492	0.11364	0.00222583	0.0020052	EPS15	0.143899	0.0235689	0.00015418	0.142133	0.0956997	0.131974	0.000657648	EPS15	0.278015
RABGGTB	0.00988376	0.0325406	0.761048	0.329122	0.141588	0.0255949	0.822167	ERI3	0.108475	0.0369942	0.00379924	-0.136156	0.146205	0.35013	0.00622924	XKR8	0.620353	0.30549	0.0439912	2.55644	44.7795	0.146771	0.133389	TMEM35B	0.963717	0.310094	0.0059988	-1.0034	1.32529	0.339732	0.101839	NASP	0.309935	0.0242707	4.59398e-06	0.876182	0.105093	6.42311e-05	3.8452e-05	OSBPL9	0.0190892	0.0309145	0.534093	0.0191746	0.113801	0.863427	0.586204	OSBPL9	0.0260665
USP33	0.019515	0.0404952	0.633673	0.111901	0.154446	0.476305	0.71832	RPS8	-0.151668	0.00557926	7.3582e-36	0.334181	0.0407057	0.00091058	5.05174e-34	EYA3	0.263238	0.309108	0.364127	2.18412	27.0607	0.069986	0.55617	ZMYM1	0.170736	0.392951	0.637273	1.5285	4.19202	0.204759	0.855631	GPBP1L1	0.201432	0.0289205	7.17947e-05	0.256356	0.123259	0.0495901	0.000297783	NRDC	0.151339	0.0239624	0.000500944	0.161344	0.104824	0.124575	0.00141453	NRDC	0.211986
FUBP1	0.132469	0.0380398	0.00304393	0.105739	0.143836	0.458108	0.00802043	UROD	0.0829051	0.0378984	0.029994	-0.138284	0.147955	0.355929	0.0418696	ATP5IF1	0.287044	0.0651137	0.000381673	-0.465949	1.27571	0.774245	0.00944499	SFPQ	0.0184289	0.101693	0.855629	0.794371	0.607545	0.132374	0.953682	UQCRH	0.194607	0.0102481	0.000332463	0.61791	0.0685822	0.000165827	0.000863147	TXNDC12	0.0995795	0.0227335	0.000179812	-0.164075	0.144635	0.25215	0.00072932	TXNDC12	0.27693
LINC01781	-0.090379	0.0345001	0.0107978	0.151648	0.0492552	0.00239952	0.0228347	PRDX1	0.242036	0.021682	1.94984e-05	0.504494	0.136859	0.00295842	0.000123949	RCC1	-0.0445158	0.160696	0.776045	-0.0448722	0.334075	0.889622	0.873355	ZMYM4	0.12779	0.292538	0.64887	0.0103145	1.16206	0.991602	0.860596	EFCAB14	0.0313153	0.0293331	0.312737	0.173362	0.107234	0.115177	0.356538	BTF3L4	0.121671	0.029064	0.00365692	0.211087	0.115827	0.065187	0.00602724	BTF3L4	-0.0125246
PRKACB	0.126154	0.0358355	0.00514142	0.0366271	0.124106	0.759048	0.0120635	AKR1A1	0.172333	0.0312883	0.000279215	0.0667569	0.146362	0.64907	0.000846161	TRNAU1AP	0.17968	0.175529	0.30234	-0.620459	0.434159	0.154769	0.491791	KIAA0319L	0.0865729	0.333612	0.784443	-0.408343	1.74712	0.691462	0.923972	CMPK1	0.0315684	0.015636	0.122376	-0.0202546	0.0754167	0.787443	0.151177	PRPF38A	0.0389469	0.0325523	0.233353	0.110507	0.111652	0.321936	0.276555	PRPF38A	0.240902
RPF1	-0.116297	0.0432108	0.00719856	0.134942	0.144288	0.352929	0.015972	NASP	0.298012	0.0274805	1.26029e-06	0.671152	0.101601	0.000152929	1.31824e-05	SNHG12	-0.356893	0.191878	0.0645871	-0.479752	0.64885	0.492701	0.17449	NCDN	-0.0784078	0.394911	0.839032	0.459744	3.46757	0.688262	0.94861	RNF11	0.185221	0.0279344	2.37453e-05	0.492635	0.11447	0.000866712	0.000133373	TUT4	-0.0320817	0.023161	0.167566	0.0195002	0.0902596	0.828634	0.205381	TUT4	-0.120471
GNG5	0.170886	0.0188297	0.00127563	0.53628	0.126883	0.00232911	0.0042455	GPBP1L1	0.108178	0.0382865	0.00479904	-0.0362717	0.146077	0.79824	0.00764607	TAF12	0.398482	0.14286	0.00639872	-0.0416501	0.923894	0.95241	0.0350364	AC004865.2	0.107606	0.358393	0.746051	1.97974	2.2651	0.0637872	0.90855	EPS15	0.267575	0.0285952	8.42391e-05	0.252194	0.0977425	0.0133973	0.000332712	ECHDC2	0.098598	0.0327139	0.0039992	0.193557	0.11201	0.0873825	0.00647472	ECHDC2	0.0294051
CTBS	-0.043246	0.0401151	0.291342	0.231661	0.144745	0.111778	0.388909	UQCRH	0.156352	0.0130501	0.000892757	0.0433208	0.125867	0.732653	0.00193962	GMEB1	0.370252	0.283095	0.171566	-0.429456	18.8236	0.638272	0.33878	PSMB2	0.412925	0.139279	0.004999	-0.833597	0.559883	0.116777	0.0989076	OSBPL9	0.0747323	0.0304265	0.0167966	0.141338	0.102673	0.189562	0.0232331	SCP2	0.103292	0.0150799	0.00205813	0.101489	0.0914385	0.273545	0.00383389	SCP2	0.296896
C1orf52	0.0949759	0.0457522	0.0411918	0.220693	0.150702	0.147171	0.0733534	EFCAB14	0.118174	0.0333609	0.00310375	0.0259794	0.134639	0.843631	0.00528632	YTHDF2	0.254209	0.113757	0.0255949	-0.350274	0.546131	0.45091	0.0927685	C1orf216	0.235841	0.322776	0.446311	2.369	1.42531	0.0339932	0.742072	NRDC	0.175342	0.0241523	9.09082e-05	0.271479	0.10404	0.00839832	0.00035363	MAGOH	0.0300932	0.0159665	0.0585883	0.424688	0.229537	0.0619876	0.0771997	MAGOH	0.0267425
BCL10	0.0253559	0.0298079	0.39892	-0.0128014	0.143058	0.926615	0.502572	CMPK1	0.0260289	0.0218529	0.236353	-0.0951877	0.120074	0.434113	0.280298	EPB41	-0.178253	0.134007	0.178964	1.68802	1.1423	0.161568	0.349058	AGO1	-0.313409	0.344913	0.343131	2.40231	1.41646	0.0535893	0.664106	TXNDC12	0.201311	0.0233696	0.000627954	0.258914	0.1238	0.0345931	0.00133593	HSPB11	0.289008	0.023356	1.46948e-05	0.127311	0.100833	0.208358	0.000115227	HSPB11	0.408158
ODF2L	0.053097	0.0395866	0.182763	0.352965	0.146546	0.0145971	0.262359	RNF11	0.0332276	0.03155	0.295941	-0.212706	0.132849	0.109378	0.344686	SRSF4	0.312386	0.0951862	0.00560563	3.13556	1.17537	0.0105979	0.0324416	AGO3	0.214398	0.235949	0.357728	1.20978	1.18467	0.312338	0.679092	BTF3L4	0.116575	0.0239318	0.00315675	0.220049	0.110724	0.0495901	0.00490234	TMEM59	0.125168	0.0123232	0.00109489	0.151591	0.104022	0.143771	0.00237038	TMEM59	0.195843
SH3GLB1	0.128421	0.0357633	0.00525906	0.0965681	0.140368	0.489302	0.012264	EPS15	0.174734	0.0302454	0.000139434	0.134624	0.133913	0.315337	0.000520774	MECR	0.683203	0.354043	0.055189	-1.12786	38.9004	0.205959	0.156975	ADPRHL2	0.504282	0.380667	0.155369	1.33497	4.003	0.253349	0.470135	PRPF38A	0.0719857	0.0305403	0.0205959	0.303797	0.0977053	0.00332634	0.0281428	SSBP3	-0.149174	0.033644	2.92889e-05	-0.0812098	0.107755	0.465107	0.00020041	SSBP3	0.0526474
SELENOF	0.0569544	0.016739	0.00620353	0.227233	0.133107	0.0983803	0.0141257	OSBPL9	0.0286484	0.0387529	0.460308	0.19401	0.145472	0.178964	0.509863	LAPTM5	0.133651	0.117166	0.257149	0.170859	0.602627	0.681264	0.443035	TRAPPC3	0.0725393	0.154975	0.621676	-0.149814	1.11926	0.866627	0.849524	TUT4	-0.0964803	0.0195287	0.000220133	0.361155	0.100416	0.00204708	0.000645892	JUN	0.206841	0.0135143	0.00064097	0.0666085	0.0417989	0.110978	0.00166518	JUN	-0.140388
PKN2	0.024564	0.0396505	0.535293	0.296674	0.160102	0.0671866	0.629281	NRDC	0.162037	0.02849	0.00255298	0.262844	0.142997	0.0661868	0.00452585	PUM1	-0.0225396	0.191722	0.903819	0.449405	1.06233	0.625075	0.946854	MAP7D1	0.669793	0.319584	0.0383923	-0.871374	1.62274	0.55169	0.238983	SHISAL2A	-0.102664	0.0311145	0.00317007	0.248546	0.129487	0.0533893	0.00491879	TM2D1	0.15911	0.0286912	5.87906e-05	0.0474153	0.11946	0.69846	0.000334775	TM2D1	0.325688
GTF2B	-0.0903252	0.0335379	0.00679864	0.480615	0.17249	0.00519896	0.0152226	TXNDC12	0.230079	0.0281686	3.20791e-05	0.207651	0.179599	0.245751	0.000183254	SNRNP40	0.316231	0.15268	0.039992	-0.818327	0.471655	0.160568	0.1259	THRAP3	0.351888	0.122081	0.00519896	3.26221	1.16035	0.0717856	0.099401	ECHDC2	0.0912275	0.0301154	0.00479904	0.185297	0.107429	0.09978	0.007104	USP1	0.0738921	0.0287257	0.0125975	0.0632911	0.110677	0.566687	0.0183217	USP1	0.160797
ZNF326	0.0378232	0.038821	0.331934	0.199628	0.15151	0.187762	0.431665	BTF3L4	0.114119	0.0353708	0.00793114	-0.0375202	0.123307	0.758448	0.0120515	ZCCHC17	0.356092	0.182286	0.0541892	0.817767	1.06519	0.395121	0.154746	STK40	-0.249681	0.434136	0.540292	-0.824545	4.20943	0.596281	0.80735	SCP2	0.147263	0.0178394	0.0014739	0.433511	0.10508	0.00125794	0.00258507	JAK1	-0.0776667	0.0115072	3.81736e-08	0.144928	0.0844248	0.0831834	5.8713e-07	PGM1	-0.0426931
ZNF644	-0.0453557	0.031984	0.160168	0.280618	0.123241	0.024995	0.235343	PRPF38A	0.064404	0.0384565	0.0917816	-0.134126	0.140656	0.338732	0.11756	PTP4A2	0.137895	0.0984706	0.158168	-0.593911	0.38643	0.144171	0.32246	LSM10	0.339415	0.219231	0.118976	0.287736	1.09845	0.762448	0.419207	MAGOH	0.229371	0.0165069	0.000173302	0.804767	0.159758	0.000897015	0.000546743	PDE4B	-0.0898557	0.0320832	0.00579884	0.398888	0.0877858	0.000318488	0.00897452	JAK1	-0.102147
RPL5	-0.216924	0.00574253	6.31646e-42	0.301651	0.0413617	0.000248298	5.85212e-40	TUT4	-0.0781703	0.030594	0.0117976	0.178864	0.123482	0.15057	0.0174219	KHDRBS1	-0.0145504	0.104427	0.884423	-0.0632067	0.394215	0.868026	0.93785	MRPS15	0.399041	0.13242	0.004999	1.44871	1.07776	0.158968	0.0989076	HSPB11	0.302371	0.0252406	6.74145e-05	0.700047	0.093686	0.000348208	0.000285325	MIER1	0.0728037	0.021998	0.00822707	0.0519599	0.102889	0.618276	0.0122525	LEPROT	0.0108466
MTF2	0.00484467	0.0415533	0.90062	0.132338	0.152007	0.386323	0.926568	SCP2	0.207726	0.0156099	0.0007651	-0.0172638	0.12375	0.89962	0.00173723	TMEM39B	-0.0991464	0.195917	0.603079	0.904024	1.02343	0.276545	0.7571	CSF3R	0.203603	0.171491	0.229154	-0.301635	0.378692	0.392921	0.549432	TMEM59	0.157331	0.0128211	1.77261e-05	0.431523	0.103434	0.000569945	0.000106667	SERBP1	0.134127	0.0141524	0.00135744	0.0945443	0.0857617	0.270946	0.00276743	MIER1	0.104805
TMED5	0.150208	0.0378252	0.000881186	0.169511	0.164605	0.30054	0.00326916	MAGOH	-0.0202676	0.0193	0.290342	0.627194	0.294222	0.0321936	0.338478	KPNA6	-0.0680537	0.19665	0.721856	0.254272	1.05129	0.763447	0.839002	MEAF6	-0.0598299	0.102377	0.554689	-0.287596	1.28957	0.781244	0.815807	MRPL37	0.236122	0.0325488	0.000681049	0.62314	0.0951469	0.000178219	0.00142204	SRSF11	0.0259663	0.0133496	0.0491902	-0.0840012	0.0791812	0.30154	0.0653612	SERBP1	0.0524725
DR1	-0.00591564	0.0374895	0.874025	0.34347	0.141633	0.0189962	0.907652	HSPB11	0.372494	0.0257479	7.1673e-06	0.218282	0.126525	0.084783	5.67373e-05	TXLNA	0.309761	0.2443	0.189162	-0.571691	1.02319	0.4983	0.361275	SNIP1	-0.0685241	0.353995	0.835433	1.21577	1.58693	0.25215	0.946341	JUN	0.134571	0.0143019	5.97824e-05	0.163162	0.0314182	0.000259531	0.000261938	ZRANB2	0.139158	0.0179491	0.00139615	-0.0321031	0.0973852	0.742651	0.00283471	SRSF11	0.0453208
DNTTIP2	-0.0644351	0.0306663	0.0365927	0.294952	0.138989	0.035193	0.0664054	TMEM59	0.155137	0.0139466	0.000568655	-0.10317	0.156625	0.508498	0.00137956	TMEM234	-0.0377672	0.388702	0.916417	-1.19841	79.054	0.428114	0.955367	GNL2	0.264001	0.207719	0.205559	0.0302629	1.03488	0.970606	0.523386	TM2D1	0.150473	0.0284745	0.00053713	0.0261086	0.107452	0.805839	0.00119857	RABGGTB	0.159216	0.0259372	0.00015877	0.0226562	0.111442	0.841632	0.000670343	ZRANB2	0.140006
RWDD3	-0.0241303	0.0386748	0.541292	0.0868374	0.160536	0.583283	0.634375	SSBP3	0.14651	0.0365072	0.000468407	0.0529461	0.124057	0.665867	0.00120075	EIF3I	0.257489	0.0807823	0.00358736	-0.127389	0.606497	0.837033	0.0273652	YRDC	0.193164	0.394196	0.603079	-0.559995	3.14077	0.609278	0.84171	USP1	0.216451	0.0275743	0.0001795	0.328139	0.0854022	0.0016034	0.000561386	AC118549.1	-0.081826	0.0341312	0.0145971	-0.0139652	0.118791	0.910818	0.0209581	RABGGTB	-0.00499105
MFSD14A	0.0686004	0.0424967	0.110378	0.152924	0.157263	0.320936	0.171911	JUN	0.165248	0.0201422	1.27471e-05	-0.130965	0.0756244	0.0845831	8.91352e-05	LCK	-0.0285163	0.314048	0.921016	0.604735	13.5869	0.476705	0.957236	C1orf122	0.179593	0.350499	0.60008	-2.57875	2.06678	0.168166	0.840575	JAK1	-0.0551968	0.0115286	0.000325873	0.274871	0.072526	0.00142305	0.00084906	USP33	-0.0122786	0.0259692	0.635873	0.25264	0.109992	0.0233953	0.683244	USP33	0.0507853
S1PR1	-0.481171	0.0398253	4.0995e-18	-0.170044	0.120757	0.160968	1.44877e-16	TM2D1	0.276549	0.0324169	5.67761e-05	0.0153844	0.155558	0.920416	0.000277343	HDAC1	0.210772	0.134061	0.116577	-0.0336055	0.720866	0.94961	0.261403	MTF1	-0.13303	0.48125	0.768446	-1.06446	5.2979	0.375525	0.918777	PDE4B	0.410787	0.0296999	4.43024e-05	0.488274	0.0894002	0.00082766	0.000215593	FUBP1	0.247889	0.027336	4.0039e-05	0.295111	0.107286	0.00659868	0.000249867	FUBP1	0.341963
RNPC3	0.00887537	0.0363929	0.809038	0.117352	0.143261	0.440312	0.857836	USP1	0.242225	0.0334444	0.000369493	0.530092	0.123154	0.00145953	0.00102488	MARCKSL1	0.428674	0.270205	0.0989802	1.5384	11.3734	0.0595881	0.233343	SF3A3	0.141534	0.160573	0.365527	0.340483	0.847562	0.589682	0.684747	MIER1	0.00803399	0.0209045	0.762048	0.128411	0.0925941	0.165367	0.788054	PRKACB	0.239334	0.0207337	1.87879e-05	0.0132694	0.104655	0.90042	0.000139247	PRKACB	0.440821
PRPF38B	-0.00438762	0.0245292	0.861828	0.27052	0.139585	0.0511898	0.897432	PGM1	0.0643117	0.035566	0.0727854	0.00803471	0.147668	0.954809	0.0953305	BSDC1	0.305878	0.23442	0.181764	-0.710073	1.06843	0.390522	0.352502	FHL3	0.178504	0.197982	0.358928	-0.2916	1.00014	0.704659	0.680169	SERBP1	0.187442	0.0132678	0.000507302	0.76738	0.0811112	0.000209123	0.00115541	RPF1	-0.0507898	0.0283215	0.0729854	-0.0189139	0.125595	0.883823	0.0950889	RPF1	0.0281286
TMEM167B	-0.0483687	0.0445609	0.290142	0.214956	0.199082	0.281544	0.387912	JAK1	-0.217487	0.0115423	1.0939e-19	-0.0363959	0.0542558	0.5009	3.75506e-18	ZBTB8OS	0.194631	0.0841551	0.0233953	0.886558	1.08205	0.335333	0.087088	UTP11	0.665192	0.282358	0.0261948	0.00638682	1.09883	0.995601	0.199312	SRSF11	-0.0299593	0.0123235	0.0515897	0.338874	0.0771214	0.00479897	0.066774	GNG5	0.263454	0.0132622	0.0004227	0.0788002	0.0854381	0.362727	0.00126157	GNG5	0.441294
SARS	0.137561	0.0400478	0.00215364	0.279372	0.163034	0.090182	0.00623538	LEPROT	-0.0626419	0.0415038	0.132174	-0.127515	0.153753	0.412517	0.165425	RBBP4	0.173811	0.0884456	0.0495901	-0.135479	0.433471	0.843831	0.145261	MYCBP	0.529355	0.24313	0.035193	1.31942	1.13694	0.208358	0.227294	ZRANB2	0.00542223	0.0166199	0.787642	-0.0597157	0.0916856	0.514297	0.811703	CTBS	0.147351	0.0313507	0.000491803	0.109869	0.115098	0.341132	0.00139437	CTBS	0.0925877
PSMA5	0.239921	0.034925	0.000192767	0.375306	0.129482	0.0059988	0.00109621	MIER1	0.151372	0.0264366	0.000280894	0.0661025	0.122375	0.607079	0.000849886	SYNC	-0.142408	0.340334	0.644271	0.768011	38.9433	0.510498	0.786881	AKIRIN1	-0.0282679	0.17062	0.870826	-1.05232	1.25801	0.323935	0.959332	RABGGTB	0.232621	0.0247561	4.25645e-05	0.199742	0.108901	0.0695861	0.000209488	C1orf52	0.0212176	0.0317674	0.509298	0.210338	0.121929	0.0853829	0.562006	C1orf52	0.0460644
GNAI3	-0.0779462	0.0349092	0.0263947	0.471901	0.161264	0.00319936	0.0498793	SERBP1	0.131159	0.01663	6.43911e-06	-0.0978589	0.101058	0.328734	5.20644e-05	YARS	0.287126	0.111792	0.0125975	0.656074	0.829211	0.340732	0.0562839	NDUFS5	0.233033	0.0830671	0.00359928	0.0295898	0.334317	0.918616	0.0968103	AC118549.1	-0.18646	0.028463	5.47288e-07	0.0689779	0.11005	0.542492	6.47055e-06	BCL10	-0.0158732	0.0302537	0.604079	-0.159928	0.128605	0.216957	0.653933	BCL10	0.181645
LAMTOR5	-0.07087	0.0191797	0.000818209	0.0816035	0.123564	0.521296	0.00310268	SRSF11	0.100808	0.0163906	0.000476589	-0.0563216	0.10388	0.584083	0.00121022	S100PBP	0.1242	0.214533	0.559288	0.726886	1.051	0.542891	0.724734	MACF1	0.0357436	0.142533	0.79924	-0.110698	0.701114	0.840632	0.931331	USP33	-0.0432112	0.0250115	0.14977	0.181884	0.115678	0.123975	0.181536	ODF2L	-0.0391282	0.0241351	0.105379	-0.0417274	0.0987744	0.679064	0.134126	ODF2L	-0.059204
CD53	0.152076	0.0161263	0.00112171	0.169566	0.0931343	0.0741852	0.0038568	ZRANB2	0.210057	0.0232885	0.000112602	-0.0283731	0.122686	0.823435	0.000447779	AK2	0.455394	0.132091	0.00473823	-0.165887	0.483102	0.74885	0.0307017	PABPC4	0.0508406	0.149476	0.735053	0.601961	0.656539	0.253149	0.904425	FUBP1	0.0956249	0.0263574	0.0009729	0.219401	0.0931878	0.0195961	0.00185918	SH3GLB1	0.022517	0.0235106	0.343731	0.110174	0.102719	0.280544	0.396026	SH3GLB1	0.0872734
DRAM2	0.0832007	0.0228354	0.0014265	0.162589	0.138294	0.237952	0.00465276	RABGGTB	-0.0162437	0.0326629	0.617676	0.000933619	0.132968	0.993401	0.661283	SMIM12	0.475083	0.193821	0.0177964	-0.943307	0.759095	0.137173	0.0717266	PPIE	0.283041	0.205759	0.163767	-0.0489257	1.07648	0.956409	0.480639	PRKACB	0.113276	0.0218745	0.00201565	0.172328	0.0964057	0.0711858	0.00334952	SELENOF	0.0816004	0.0138212	0.00281916	0.242581	0.15995	0.127774	0.00490215	SELENOF	0.0904094
CEPT1	0.151503	0.0402655	0.00196606	0.253148	0.163506	0.124175	0.00584026	USP33	0.0230436	0.0307261	0.455309	-0.0231869	0.144221	0.867027	0.505363	TMEM35B	-0.0439634	0.297816	0.884023	0.603086	23.4127	0.617676	0.93785	TRIT1	-0.222471	0.317049	0.462907	-0.938603	1.01508	0.24935	0.753002	RPF1	-0.0149775	0.0278972	0.617477	0.249867	0.113802	0.0335933	0.658179	PKN2	-0.0755122	0.0308167	0.0165967	0.117144	0.11163	0.289342	0.0236048	LMO4	0.150427
ATP5PB	0.0203789	0.0217013	0.354929	0.134108	0.125912	0.284343	0.456718	FUBP1	0.251402	0.0325355	0.000201239	0.29608	0.128006	0.0207958	0.00067907	SFPQ	0.23332	0.0990242	0.0191962	0.711167	0.445289	0.177564	0.0757899	CAP1	0.0839459	0.106368	0.429514	0.694742	0.856234	0.29894	0.733936	GNG5	0.350224	0.0143216	0.000217608	0.725326	0.0710077	6.92298e-05	0.000641551	GTF2B	-0.0673608	0.0249359	0.00619876	0.130602	0.113778	0.256549	0.00951718	PKN2	-0.0518568
C1orf162	0.254573	0.0238837	7.93521e-05	0.0408076	0.0991948	0.680864	0.000564355	PRKACB	0.170062	0.0222366	0.00109472	-0.04182	0.120899	0.719856	0.00228379	ZMYM4	0.166173	0.374937	0.631474	1.45431	68.8772	0.214757	0.77775	RLF	0.0794277	0.259431	0.745251	-0.0108894	1.2206	0.991202	0.908476	CTBS	0.199459	0.0264058	0.000302291	0.0637191	0.102904	0.533693	0.000807454	GBP2	0.1356	0.0252786	0.000646541	0.364007	0.116498	0.00261095	0.00167465	GTF2B	-0.00780237
RAP1A	0.114078	0.0273856	0.00475006	0.110424	0.153951	0.491302	0.0113472	RPF1	-0.100455	0.0321438	0.00239952	-0.0310766	0.146806	0.824835	0.00428194	KIAA0319L	0.0561769	0.287109	0.833433	-0.233338	11.4919	0.774445	0.90968	AL050341.2	0.627212	0.36722	0.0859828	-1.75933	3.29716	0.35133	0.355461	C1orf52	0.030962	0.0313878	0.363327	0.169375	0.11951	0.163167	0.409169	GBP5	0.35558	0.0206883	9.8748e-06	0.264507	0.0761834	0.00167635	8.5812e-05	GBP2	0.0491349
CAPZA1	0.098846	0.0227094	0.000816941	0.400816	0.142586	0.0059988	0.0031013	GNG5	0.367781	0.0140227	0.000176366	0.441346	0.106512	0.00203251	0.000614918	NCDN	0.392138	0.37633	0.264147	-0.454117	75.8834	0.69966	0.451186	ZMPSTE24	0.351459	0.315321	0.236353	-1.25347	1.57935	0.209958	0.555884	BCL10	-0.0372849	0.0296763	0.237353	0.136971	0.119914	0.257149	0.276273	ZNF326	-0.0165555	0.03316	0.612078	-0.044498	0.112299	0.692861	0.66115	GBP4	0.401614
RSBN1	0.0803583	0.0355352	0.024795	0.0889523	0.14015	0.522496	0.0473523	CTBS	0.14078	0.0377534	0.00250052	-0.129022	0.147161	0.385923	0.00444327	PSMB2	0.590009	0.0766346	0.000275449	0.178441	0.835107	0.768046	0.00821444	SMAP2	0.818844	0.339319	0.0215957	1.37434	2.63793	0.19896	0.184028	ODF2L	0.0610626	0.022642	0.0187962	-0.0427515	0.0888393	0.626475	0.0258601	ZNF644	0.0528238	0.0259687	0.0419916	0.0385229	0.111615	0.729454	0.0562694	GBP5	0.261449
PTPN22	0.0684392	0.0443441	0.125775	0.345555	0.145897	0.0195961	0.192137	C1orf52	-0.0263734	0.0361131	0.475305	-0.0654048	0.151454	0.660268	0.524935	CLSPN	0.751658	0.283261	0.0165967	-0.703103	0.623928	0.0639872	0.0685103	NFYC	-0.207781	0.193081	0.271946	1.22865	1.11326	0.227754	0.594659	SH3GLB1	0.195663	0.0257111	0.000147476	0.1913	0.102462	0.0891822	0.000492406	TGFBR3	-0.0587209	0.022002	0.0059988	0.163856	0.0725115	0.0273945	0.00925103	ZNF326	0.0428796
BCAS2	0.157591	0.0273823	0.000210695	0.267471	0.164104	0.105779	0.00116494	BCL10	-0.0681407	0.034729	0.0491902	0.0775972	0.148779	0.59968	0.0663128	AGO3	0.264941	0.255986	0.292142	-0.897535	9.03719	0.374525	0.481435	SCMH1	0.253808	0.365486	0.44951	1.47131	2.59626	0.169366	0.742999	SELENOF	0.109435	0.0141639	0.0012197	0.348754	0.124051	0.00419916	0.00222246	RPAP2	0.138128	0.0320625	0.00108234	0.116351	0.10598	0.269346	0.00235139	ZNF644	-0.136583
CSDE1	-0.0420216	0.0183217	0.0289942	0.243036	0.117667	0.0377924	0.0540468	ODF2L	0.109762	0.0341299	0.00764033	0.139871	0.142555	0.327335	0.0116565	ADPRHL2	0.292446	0.260268	0.245751	-0.346583	1.53495	0.643071	0.429494	FOXJ3	0.159241	0.359675	0.637473	-0.262205	1.96672	0.817037	0.855724	PKN2	-0.0425432	0.029062	0.191962	0.108483	0.1112	0.337532	0.22703	RPL5	-0.143536	0.00510507	3.7158e-47	-0.238673	0.0221696	5.39903e-15	4.78375e-45	TGFBR3	0.0749869
MAN1A2	0.151388	0.0449446	0.00192869	0.00868169	0.151659	0.952809	0.00576422	SH3GLB1	0.0504317	0.0236012	0.0357928	0.31828	0.138982	0.0215957	0.0492363	TRAPPC3	0.297973	0.103033	0.00619876	0.287815	0.829157	0.666067	0.0343881	PPCS	0.476836	0.181014	0.0119976	0.242897	1.06346	0.79804	0.137332	GTF2B	-0.0134619	0.0234067	0.607279	0.226583	0.116384	0.0525895	0.648459	MTF2	-0.019695	0.0335501	0.561288	0.0596392	0.122324	0.633673	0.612378	RPAP2	0.127539
TENT5C	-0.400415	0.0297157	3.15011e-17	0.345845	0.115468	0.00239952	1.0484e-15	SELENOF	0.0848098	0.0167421	0.000458535	0.00402481	0.193709	0.985003	0.00118591	MAP7D1	0.180536	0.205528	0.371726	0.205571	0.929521	0.786043	0.562973	PPIH	0.534536	0.176539	0.00339932	1.13572	1.022	0.214557	0.0968103	GBP1	0.837152	0.0343745	8.66349e-07	0.509369	0.108645	0.000985127	9.73226e-06	TMED5	0.182087	0.0261919	0.000124332	0.163084	0.111688	0.141772	0.000565336	RPL5	-0.304376
NOTCH2	-0.0965109	0.0416857	0.0235953	0.215289	0.145035	0.139772	0.0453135	LMO4	0.304547	0.033666	0.000163027	-0.0394904	0.12247	0.74805	0.000585163	THRAP3	0.20549	0.102057	0.044991	0.28779	0.436646	0.493101	0.135503	YBX1	0.318101	0.0734889	0.000891125	0.451133	0.27177	0.0923815	0.0744797	GBP2	0.220131	0.0249042	0.00010355	0.200559	0.0780348	0.015197	0.000386142	DR1	0.16479	0.0244817	0.000251936	0.10287	0.106917	0.340332	0.000899474	MTF2	-0.071085
NBPF26	-0.0450726	0.0347796	0.20076	0.336279	0.107136	0.00312279	0.283913	PKN2	-0.109508	0.0417259	0.00919816	-0.0317804	0.13894	0.817636	0.01381	LSM10	0.542919	0.119091	0.00136887	-0.181219	0.715955	0.74905	0.0180218	P3H1	0.179254	0.253186	0.474705	0.609472	1.21492	0.567287	0.763453	GBP4	0.242287	0.0337237	0.000223736	0.417978	0.105617	0.00129394	0.000651689	DNTTIP2	0.0351073	0.0220304	0.111778	0.0101721	0.116503	0.928814	0.141699	TMED5	0.181761
AC245014.3	0.577931	0.0371803	2.42366e-05	0.584572	0.0976996	7.92242e-05	0.00021087	GTF2B	-0.283311	0.0304018	4.22651e-10	0.302658	0.145268	0.0369926	7.42294e-09	MRPS15	0.362662	0.0931579	0.00310325	-0.0856091	0.706808	0.885223	0.0254438	C1orf50	-0.342239	0.326534	0.274745	0.0273861	1.39783	0.984803	0.597781	GBP5	0.357543	0.0291902	6.36007e-06	0.0248488	0.0811658	0.761648	4.97493e-05	RWDD3	0.0634923	0.0280971	0.0265947	0.074492	0.124525	0.54789	0.0366111	DR1	0.0763872
RNF115	0.0668738	0.0432576	0.123975	0.313494	0.160726	0.0517896	0.189642	GBP2	0.199757	0.0287387	0.000281202	0.154594	0.117417	0.189762	0.000850135	MEAF6	-0.106005	0.113449	0.342332	1.42284	1.11458	0.244751	0.533924	SVBP	-0.389988	0.149817	0.00979804	0.546218	1.15335	0.610478	0.125323	ZNF326	-0.0460236	0.030085	0.127375	0.179075	0.0956315	0.0625875	0.156655	DPYD	-0.0542655	0.02522	0.0319936	0.152267	0.119773	0.207558	0.043663	DNTTIP2	0.0782872
RBM8A	-0.0492687	0.0190091	0.0131974	0.527213	0.18445	0.00659868	0.0272698	GBP4	0.354125	0.033919	1.16042e-05	0.18776	0.115214	0.104379	8.29874e-05	SNIP1	0.0841936	0.230524	0.704259	-0.0470773	0.947928	0.94921	0.828426	EBNA1BP2	0.401681	0.184465	0.0313937	0.216747	0.852259	0.728254	0.215762	ZNF644	0.00573695	0.0245043	0.827834	-0.0320323	0.101042	0.741652	0.84806	MFSD14A	0.0251021	0.0282991	0.373325	0.201183	0.118307	0.0929814	0.426307	RWDD3	-0.0200198
POLR3GL	0.0735354	0.0287188	0.00979804	0.3397	0.162308	0.0415917	0.0208749	GBP5	0.2963	0.0245009	3.12187e-05	0.185638	0.0990292	0.0619876	0.000181356	GNL2	0.497247	0.154743	0.0029994	0.554232	0.882296	0.466107	0.0248919	MPL	-0.112066	0.365521	0.740852	-0.284498	2.15194	0.747251	0.906441	RPAP2	0.00874567	0.0318848	0.788242	-0.0869733	0.100754	0.392122	0.811883	CDC14A	0.142244	0.0322593	0.000437325	0.331748	0.108623	0.00413977	0.00128935	DPYD	-0.0952713
TXNIP	0.065749	0.00945461	0.00147462	0.316474	0.029017	5.17983e-05	0.00476439	ZNF326	0.0678227	0.0409553	0.0959808	-0.224174	0.136171	0.102579	0.122606	CDCA8	0.146062	0.307191	0.629474	-0.872236	0.404655	0.044791	0.776355	ELOVL1	0.524321	0.209429	0.0183963	-0.23393	1.05973	0.765047	0.166998	RPL5	-0.246913	0.00400812	1.33673e-66	0.216294	0.023043	0.000530323	2.41012e-64	S1PR1	-0.274954	0.0227241	6.94754e-12	0.120744	0.0919907	0.188562	1.57841e-10	MFSD14A	0.00971365
CHD1L	0.0526016	0.0462157	0.25095	0.00347022	0.152069	0.984403	0.343553	ZNF644	0.0596573	0.0332357	0.0709858	0.152522	0.135245	0.260948	0.093135	YRDC	0.718169	0.400273	0.0619876	-1.06192	69.2834	0.207359	0.169578	HYI	-0.188875	0.164765	0.24895	1.56072	1.13379	0.156969	0.567205	MTF2	0.0226662	0.0313237	0.509698	0.0672454	0.104895	0.536893	0.556455	RNPC3	0.0085206	0.0277038	0.755049	0.040692	0.116634	0.725055	0.789814	S1PR1	-0.485589
NBPF14	0.0242791	0.0381667	0.525295	0.136061	0.126292	0.279744	0.619653	TGFBR3	0.153227	0.0228394	7.77334e-05	0.155957	0.108169	0.14757	0.00034447	C1orf122	0.300354	0.191114	0.117377	-0.160006	1.06173	0.864027	0.262868	DPH2	0.446428	0.381737	0.210158	0.630397	3.82071	0.586283	0.530235	TMED5	0.272341	0.0284805	4.34416e-05	0.24399	0.0989414	0.0153969	0.000212263	HENMT1	0.079855	0.0338962	0.0173965	0.169903	0.114379	0.140972	0.0246516	RNPC3	0.0352898
SF3B4	-0.0675969	0.0345251	0.059988	0.245846	0.16447	0.141572	0.102105	RPAP2	0.0570254	0.0357197	0.111778	0.106546	0.135485	0.423915	0.141635	SF3A3	0.465405	0.148023	0.00513037	-0.182654	0.557949	0.747451	0.0312899	ATP6V0B	0.278263	0.112641	0.0141972	0.101711	0.693772	0.85003	0.149364	DR1	0.129328	0.025823	0.000366046	0.13653	0.0973723	0.163767	0.000923696	PRPF38B	-0.162546	0.018333	2.88007e-11	-0.0759436	0.0865391	0.386923	6.10435e-10	HENMT1	0.225586
PLEKHO1	0.100147	0.0481648	0.039792	0.276988	0.150651	0.0691862	0.0714173	RPL5	-0.256414	0.00678543	1.67937e-58	0.142976	0.0509359	0.00559888	4.22752e-56	UTP11	0.615153	0.1734	0.00498243	0.255183	0.844503	0.720856	0.0312416	DMAP1	0.0642865	0.229885	0.775245	-0.791656	1.08457	0.367726	0.922447	DNTTIP2	0.198495	0.021657	0.00104348	0.207076	0.104494	0.0523895	0.00196357	TMEM167B	0.0140097	0.0340428	0.691062	-0.0202387	0.116578	0.872625	0.734597	PRPF38B	-0.13293
ANP32E	0.225403	0.0315656	0.00018265	0.351943	0.136998	0.010198	0.00105958	MTF2	-0.134083	0.0388381	0.000953553	0.0727793	0.157962	0.65027	0.00204697	RRAGC	-0.162246	0.22383	0.45111	0.453417	0.993733	0.55189	0.63462	ERI3	0.0726897	0.155313	0.645671	2.47521	1.09399	0.0517896	0.858967	RWDD3	0.067672	0.0268539	0.034793	0.115141	0.130169	0.391322	0.0461433	SARS	0.213067	0.025033	8.72597e-05	0.0939608	0.119659	0.428514	0.000446708	TMEM167B	-0.152078
APH1A	-0.147824	0.0201938	6.64234e-10	0.261256	0.207038	0.19876	1.2375e-08	TMED5	0.230882	0.0276052	1.7541e-05	0.0764935	0.134848	0.570886	0.000113944	MYCBP	0.193575	0.14541	0.174565	-0.120943	0.334214	0.735453	0.342812	ARMH1	-0.182292	0.0989615	0.0637872	1.13078	0.523317	0.040192	0.304316	DPYD	-0.136614	0.0206593	1.1752e-06	0.189367	0.096957	0.0527894	1.26124e-05	PSMA5	0.375674	0.0190909	9.12618e-05	0.134105	0.101484	0.189562	0.000457757	SARS	0.216641
MRPS21	0.11374	0.0201812	0.0002198	0.255132	0.137931	0.0633873	0.00119599	DR1	0.150835	0.0271123	0.000273465	0.266131	0.140409	0.0555889	0.000832073	AKIRIN1	0.147792	0.135399	0.269546	1.21859	1.04229	0.231954	0.457029	RPS8	0.00848722	0.0384826	0.818636	-0.190749	0.150053	0.20116	0.939427	MFSD14A	0.160926	0.0260851	0.000325021	0.19671	0.121201	0.102979	0.000847824	GNAI3	0.0864224	0.0242831	0.00208112	0.0806503	0.106476	0.463307	0.0038705	PSMA5	0.574031
PRPF3	0.125314	0.0466147	0.00879824	-0.0175652	0.146615	0.906619	0.0189807	DNTTIP2	-0.0680276	0.0246049	0.00579884	-0.0686275	0.123145	0.596881	0.00905185	NDUFS5	0.587316	0.0673135	8.50356e-05	1.00477	0.890961	0.359128	0.00431933	UROD	0.432425	0.160096	0.00839832	-0.431985	0.368908	0.191162	0.116542	CDC14A	0.11258	0.0237931	0.000378961	-0.0551681	0.0887121	0.55109	0.000948324	LAMTOR5	0.13288	0.018231	7.11643e-05	0.0299958	0.132072	0.819236	0.000388942	GNAI3	0.157237
MCL1	0.224165	0.0300422	0.001376	0.516296	0.111843	0.0005508	0.00451812	RWDD3	-0.0181773	0.0367252	0.618676	0.169748	0.1605	0.29814	0.662166	MACF1	-0.145619	0.147221	0.312737	1.38473	1.0407	0.129574	0.50288	MUTYH	0.140453	0.258772	0.571086	1.31218	1.26461	0.303939	0.827766	DPH5	-0.106879	0.0315334	0.00359624	0.031694	0.106973	0.785043	0.00546715	KCNA3	0.35466	0.0302409	0.000199155	0.292542	0.105584	0.00519896	0.000786664	LAMTOR5	0.259479
ENSA	0.0829757	0.0212943	0.00425125	0.219643	0.142394	0.129574	0.0103651	DPYD	-0.0616716	0.0300963	0.039792	0.146483	0.144129	0.307938	0.0543613	PABPC4	-0.225549	0.0916379	0.0131974	-0.609381	0.43331	0.209958	0.0582734	TOE1	0.108401	0.321983	0.737053	1.11925	1.30476	0.280744	0.905068	S1PR1	-0.388072	0.0195082	5.48033e-24	0.158612	0.0767024	0.0603879	1.99617e-22	CD53	0.286616	0.012027	0.000231762	0.219702	0.0661652	0.00351422	0.000862756	KCNA3	0.0818703
CTSS	-0.0202324	0.0160532	0.232354	0.279697	0.157573	0.0771846	0.322212	MFSD14A	-0.127351	0.0347958	0.000771397	0.106914	0.146011	0.461908	0.00174387	PPIE	0.394905	0.134097	0.00519896	2.53385	1.17807	0.0515897	0.0312899	PRDX1	0.493545	0.0942748	0.00132204	0.00979294	0.299124	0.976605	0.0872812	RNPC3	-0.041044	0.0253146	0.127774	0.131807	0.103719	0.266747	0.157093	DRAM2	0.228915	0.0303994	0.00170772	-0.0245334	0.110499	0.830834	0.00331437	CD53	0.3596
CDC42SE1	0.0249009	0.0247791	0.321736	0.240944	0.13417	0.0763847	0.422086	RTCA	0.172516	0.0410936	0.00461521	-0.1065	0.129408	0.411918	0.00738747	BMP8B	0.279589	0.221807	0.194561	0.564247	0.829505	0.388322	0.369125	AKR1A1	0.225965	0.115249	0.0505899	-0.791343	0.879568	0.279944	0.274403	PRPF38B	-0.192955	0.0169567	3.47685e-13	0.101169	0.085329	0.256349	7.88524e-12	DENND2D	0.304442	0.0222636	3.27903e-05	0.304381	0.0924637	0.0033741	0.000217933	DRAM2	0.25887
SCNM1	0.0534649	0.0373042	0.155169	0.0689797	0.162572	0.662268	0.228782	S1PR1	-0.488358	0.03692	8.71423e-19	-0.0599109	0.126366	0.637073	2.8864e-17	OXCT2	0.4754	0.350106	0.15137	1.07843	60.0799	0.378124	0.313871	NASP	0.461023	0.125914	0.00279251	0.551092	0.414908	0.144571	0.0968103	TMEM167B	0.115192	0.033045	0.00235624	-0.0579305	0.114288	0.607079	0.00383247	ATP5PB	0.0955938	0.0144448	0.0012961	0.257198	0.0896061	0.00459908	0.00267851	DENND2D	0.368102
PSMD4	0.0705382	0.0284823	0.0157968	0.108642	0.168552	0.526295	0.0319102	RNPC3	-0.0289743	0.0349897	0.418316	-0.0233356	0.129516	0.863827	0.468991	CAP1	0.0403066	0.126725	0.745851	-0.318731	0.422137	0.738052	0.855781	TMEM69	0.634961	0.253304	0.0193961	-0.874315	0.796057	0.208558	0.173424	SARS	0.270375	0.0236855	6.62401e-06	0.268646	0.110561	0.0163967	5.093e-05	C1orf162	0.467357	0.0264233	7.28934e-06	0.184242	0.0704809	0.0115977	6.66783e-05	ATP5PB	0.234099
PI4KB	-0.0145502	0.0455536	0.747051	0.264678	0.154596	0.0877824	0.810408	HENMT1	0.0051825	0.0317583	0.871826	-0.165027	0.139333	0.238352	0.893075	PPT1	0.308042	0.149038	0.0377924	-0.0916234	0.612538	0.84943	0.121759	LRRC41	0.230115	0.22668	0.293541	-0.200702	0.830063	0.767447	0.615721	PSMA5	0.372181	0.0199299	0.000552268	0.60206	0.0767652	0.000140136	0.00122252	RAP1A	0.176772	0.0154373	0.000344993	0.0336323	0.110484	0.761848	0.00109316	C1orf162	0.190512
RFX5	0.244281	0.0436741	0.0006507	0.12038	0.14211	0.40172	0.00265547	PRPF38B	-0.167725	0.0212751	2.19225e-09	-0.224821	0.10634	0.0341932	3.52253e-08	RLF	0.0127983	0.23744	0.958608	0.358814	0.930297	0.721656	0.976886	UQCRH	0.173502	0.0601058	0.00439912	-0.1417	0.318806	0.642072	0.0988064	GNAI3	0.270677	0.0251783	7.9618e-05	0.230024	0.101599	0.0255949	0.00032007	CAPZA1	0.252602	0.0169727	4.8277e-06	0.324012	0.0893023	0.00293845	4.73885e-05	RAP1A	0.280378
PSMB4	-0.0874734	0.0338276	0.00939812	0.717025	0.168859	0.00275609	0.0201355	TMEM167B	0.00320816	0.0407749	0.936813	-0.0217789	0.150097	0.885223	0.947858	SMAP2	0.0414417	0.15384	0.792242	0.850263	0.971556	0.327335	0.883806	MKNK1	0.373364	0.374366	0.288942	-1.51732	2.69666	0.368326	0.611371	LAMTOR5	0.255625	0.0202773	0.00075843	0.393527	0.111358	0.00306604	0.00153732	RHOC	-0.579636	0.0273028	7.70775e-26	-0.116383	0.0971321	0.227754	3.67016e-24	CAPZA1	0.466782
POGZ	-0.124928	0.0408049	0.00319936	0.169492	0.164852	0.30214	0.00832125	SARS	0.268456	0.0298732	6.2774e-05	0.367951	0.142673	0.00779844	0.000292275	ZNF684	-0.0381076	0.377914	0.918816	-0.0828956	77.9557	0.95041	0.956338	ATPAF1	0.108389	0.281506	0.694261	0.912138	1.18692	0.39912	0.886441	KCNA3	0.288725	0.025368	0.000556395	0.433968	0.104745	0.00182178	0.00122857	RSBN1	0.114653	0.0243485	0.00101069	-0.0621834	0.104085	0.553289	0.00224339	RHOC	0.0347743
MRPL9	0.0768983	0.0386609	0.0495901	0.0937821	0.147838	0.524895	0.0863356	PSMA5	0.531364	0.0209873	7.08492e-06	-0.000405776	0.124756	0.997001	5.62031e-05	NFYC	0.271694	0.167993	0.102779	-0.288127	0.695967	0.70146	0.239306	EFCAB14	0.317963	0.292167	0.258948	0.352112	1.23881	0.75125	0.579023	CD53	0.263962	0.0143018	1.22961e-06	0.311769	0.0727296	0.00167608	1.30796e-05	PTPN22	-0.0292406	0.0237338	0.222755	0.130241	0.0893244	0.140572	0.265625	RSBN1	-0.00210631
S100A10	-0.052569	0.0252202	0.0441912	0.18475	0.0767221	0.0173965	0.0781668	GNAI3	0.00739121	0.0267376	0.782444	0.100059	0.149337	0.504699	0.813466	CTPS1	0.866576	0.296473	0.0079984	-0.943839	4.56766	0.0523895	0.040801	TAL1	0.240953	0.267672	0.357129	0.662538	1.26171	0.558688	0.678742	DRAM2	0.04391	0.0277354	0.145771	0.216183	0.118066	0.0677864	0.177106	BCAS2	0.0896478	0.0189788	0.00057483	0.207844	0.109869	0.0625875	0.00153836	PTPN22	0.246175
S100A11	0.222803	0.030804	7.1647e-05	0.375998	0.103543	0.00223047	0.000522566	GSTM2	-0.258248	0.0428131	6.87744e-07	-0.138815	0.0989192	0.159368	7.706e-06	SCMH1	0.176841	0.349612	0.564087	0.39548	57.1026	0.70226	0.72832	CMPK1	-0.0533137	0.120747	0.667467	0.763654	1.06404	0.414517	0.869903	DENND2D	0.0718231	0.0213816	0.00526224	0.189294	0.0764967	0.0261948	0.00772623	CSDE1	0.113588	0.0132659	0.00139583	-0.0970788	0.0837967	0.242152	0.00283471	BCAS2	-0.0486263
S100A9	-0.0739032	0.020068	0.000902046	0.348649	0.148137	0.0167966	0.00332139	LAMTOR5	0.0912969	0.0199179	0.000247922	-0.0906604	0.16018	0.570486	0.000777538	FOXJ3	0.567403	0.358962	0.105179	-0.252611	53.8901	0.823635	0.242919	BEND5	-0.0683807	0.294673	0.806639	1.31006	1.05818	0.158968	0.934255	ATP5PB	0.129445	0.0147057	0.000929068	0.535071	0.0725226	0.00020526	0.00179636	ATP1A1	0.124854	0.0199631	0.000268619	-0.0459231	0.101635	0.655669	0.000929612	CSDE1	0.00461549
S100A12	0.0218732	0.046537	0.64787	-0.49799	0.423902	0.309138	0.72936	CD53	0.298066	0.012286	2.23885e-06	0.0599223	0.0850392	0.479504	2.14566e-05	PPCS	-0.0668169	0.121784	0.576285	0.160677	0.908081	0.826435	0.738213	FAF1	0.602683	0.342706	0.0695861	1.59835	2.56026	0.135773	0.318721	C1orf162	0.115337	0.0173128	0.000158524	0.24879	0.0546453	0.000164403	0.00051499	CD58	0.131399	0.0306834	0.00114423	0.0132068	0.108265	0.906819	0.00245323	ATP1A1	-0.0744562
S100A8	0.0762235	0.0242322	0.0029994	0.133164	0.603959	0.833033	0.00794586	DRAM2	0.141661	0.0366617	0.00511063	0.105035	0.144631	0.473105	0.00807437	PPIH	0.539208	0.148376	0.00538291	-0.037378	0.398489	0.942611	0.0318077	CDKN2C	-0.342018	0.35176	0.311938	0.219406	1.33728	0.797441	0.636139	RAP1A	0.0579045	0.0144495	0.00437345	0.275332	0.0922014	0.00579884	0.00654048	CD2	0.288981	0.011422	0.000239982	0.191686	0.0472784	0.0012643	0.00087793	CD58	0.396761
S100A6	0.0734149	0.0168447	0.00267765	0.225764	0.0622627	0.00227444	0.00728491	DENND2D	0.305375	0.022233	1.09067e-05	0.0672312	0.0940965	0.483503	7.94072e-05	YBX1	0.302756	0.0865193	0.00965798	-0.524417	1.25158	0.74845	0.0468317	RNF11	0.128951	0.198815	0.505299	-0.613288	1.24617	0.537093	0.785344	CAPZA1	0.327758	0.0175914	0.000322229	0.342889	0.0845879	0.00263251	0.000842609	MAN1A2	0.150176	0.0284701	0.000700262	0.0643609	0.111715	0.553689	0.00176641	CD2	0.38063
S100A4	0.0647584	0.0199275	0.00847445	0.288629	0.0583562	0.000549297	0.0184799	ATP5PB	0.0945258	0.0163597	0.00242805	0.0677011	0.136116	0.611478	0.00432671	P3H1	-0.0415761	0.207066	0.844831	-0.621722	0.80335	0.341332	0.913724	EPS15	0.248343	0.181312	0.165967	0.907957	1.07694	0.34993	0.482974	RSBN1	0.383384	0.0213116	1.28375e-05	0.337707	0.101519	0.00239952	8.49676e-05	TENT5C	0.0295529	0.0251066	0.229754	0.0903678	0.0760664	0.235153	0.273221	MAN1A2	0.136481
CHTOP	0.129351	0.043669	0.00339932	0.137609	0.13922	0.320136	0.00871568	C1orf162	0.233777	0.0204639	7.90989e-05	0.254103	0.0587447	0.00212808	0.000346092	SVBP	-0.0781653	0.187459	0.672066	-0.699904	0.663357	0.275545	0.805849	OSBPL9	0.219852	0.17121	0.197161	-0.873993	1.01889	0.285943	0.51525	BCAS2	0.152707	0.0181888	0.00133619	0.13035	0.0992297	0.191362	0.00238885	NBPF26	-0.25995	0.0311678	1.19561e-10	-0.0424207	0.0996494	0.683863	2.33479e-09	TENT5C	-0.2279
ILF2	-0.012212	0.0241604	0.635273	0.465124	0.216058	0.030194	0.719193	RAP1A	0.166065	0.0194589	8.12402e-05	-0.0279747	0.146626	0.84783	0.000353007	SLC2A1	-0.101661	0.284941	0.707858	1.53957	10.3969	0.174965	0.830959	NRDC	0.0944391	0.146302	0.513097	-0.376711	0.624292	0.469906	0.792065	CSDE1	0.0585257	0.0121376	0.00256906	0.275074	0.0751039	0.00285875	0.00411369	LINC00623	0.026103	0.0288078	0.361528	0.0257987	0.113624	0.816837	0.414059	SEC22B	0.403713
JTB	0.0488481	0.0189086	0.0121976	0.214071	0.21384	0.316537	0.0254029	CAPZA1	0.409355	0.0211037	4.71142e-07	-0.173691	0.11019	0.111978	5.49084e-06	EBNA1BP2	0.549869	0.131365	0.00279179	0.231429	0.415732	0.55149	0.0244612	TXNDC12	0.293753	0.169353	0.0817836	0.640043	1.25175	0.619676	0.34778	ATP1A1	0.0787259	0.0165367	0.00275731	0.253712	0.0915954	0.00519896	0.00435708	AC245014.3	-0.310633	0.0363911	2.43057e-12	0.224902	0.112865	0.0471906	5.82666e-11	LINC00623	0.229823
RPS27	0.00130701	0.00565717	0.859828	0.00153243	0.019326	0.942611	0.896166	RHOC	0.00481379	0.0174029	0.782044	0.133397	0.0611943	0.0345931	0.813274	CDC20	0.377343	0.28235	0.168566	-0.315877	0.319567	0.34753	0.335074	BTF3L4	0.243801	0.142588	0.0893821	-0.440705	0.860589	0.5007	0.362858	CD2	0.16588	0.0125379	3.08476e-06	0.249901	0.0610567	0.00225922	2.809e-05	RNF115	-0.221037	0.0253505	5.53897e-09	0.191206	0.109558	0.085183	8.99694e-08	AC245014.3	-0.396013
TPM3	-0.0499127	0.0133658	0.00110896	0.415373	0.0808565	0.000265455	0.00382562	RSBN1	0.0367131	0.0332197	0.265147	0.112098	0.134985	0.40092	0.310834	ELOVL1	-0.140469	0.126216	0.263747	0.951691	1.00413	0.318936	0.451148	PRPF38A	0.223276	0.175921	0.195761	0.0528369	0.987961	0.94921	0.514076	MAN1A2	0.0960913	0.0282654	0.00162479	0.159936	0.107198	0.141772	0.00279508	RBM8A	0.0516078	0.0135466	0.0068598	0.062167	0.111958	0.574885	0.0104353	CD160	0.671702
C1orf43	-0.0142927	0.0296192	0.635673	-0.0123147	0.151099	0.937812	0.719408	PTPN22	0.0523521	0.0256406	0.0431914	0.124621	0.112502	0.264947	0.0586657	MED8	0.276384	0.145167	0.0567886	-0.464989	0.667306	0.411918	0.159811	GPX7	0.114061	0.2219	0.60048	-0.443725	1.13892	0.618876	0.840714	TENT5C	0.674925	0.0311569	6.06576e-06	0.111285	0.0871034	0.221556	4.78625e-05	LIX1L	0.129912	0.0333323	0.00496929	0.370851	0.114055	0.0047943	0.0078479	RNF115	-0.194807
HAX1	0.101736	0.0317239	0.00241629	0.0767411	0.171199	0.653069	0.00673417	BCAS2	-0.0663503	0.0234925	0.0059988	0.167917	0.16375	0.29954	0.00934467	HYI	-0.00513649	0.152823	0.970406	-0.468197	0.619539	0.410118	0.98359	ZYG11B	-0.441641	0.333781	0.175765	0.119956	1.12928	0.889222	0.491991	SEC22B	0.260876	0.0325583	3.09939e-05	0.135825	0.11245	0.225355	0.000165576	POLR3GL	0.138288	0.0172969	0.000119531	0.155399	0.114564	0.176365	0.000548865	RBM8A	0.140216
ADAR	0.236954	0.0278385	4.22991e-05	0.466872	0.13677	0.00392698	0.000337213	CSDE1	0.0675914	0.0175532	0.00533497	0.0217493	0.116911	0.868026	0.00840769	KDM4A	-0.271564	0.351058	0.406319	1.80607	59.0125	0.174565	0.593404	SCP2	0.00476395	0.103584	0.966007	0.457052	1.24896	0.69786	0.989627	NBPF26	-0.277265	0.0286403	8.09408e-10	0.0697651	0.0901628	0.440912	1.43075e-08	TXNIP	0.311926	0.00718099	7.09372e-08	0.173171	0.0233102	7.14829e-05	1.04927e-06	LIX1L	0.132194
PBXIP1	-0.245894	0.0411841	6.44367e-07	0.447985	0.122658	0.00239035	7.97434e-06	SIKE1	0.0285695	0.040275	0.476705	0.230922	0.143859	0.110378	0.526173	IPO13	0.287512	0.35774	0.386523	1.35186	70.6981	0.260548	0.576004	CPT2	0.418422	0.361298	0.222555	1.14849	2.93993	0.256749	0.54277	LINC00623	-0.115544	0.0297945	0.000707502	0.241096	0.108436	0.0261948	0.0014631	SF3B4	0.131509	0.0239749	0.000198503	0.183566	0.117519	0.122176	0.000785874	POLR3GL	0.255165
SLC50A1	0.189073	0.0316167	0.000883743	0.119547	0.154524	0.433313	0.00327158	TSPAN2	0.301722	0.0357938	0.00115535	0.215614	0.131715	0.103979	0.00238004	DPH2	0.70912	0.250273	0.0111978	0.473744	2.21091	0.558088	0.0515745	MAGOH	0.213165	0.109564	0.0527894	-0.176674	1.12012	0.829034	0.279152	NBPF15	-0.0442092	0.0281724	0.124375	0.197471	0.0993758	0.0441912	0.153332	ANP32E	0.0609609	0.0228375	0.00739852	0.11562	0.0987584	0.240952	0.0111475	TXNIP	0.21973
DPM3	0.32436	0.0401192	2.80952e-05	0.0653692	0.146247	0.65147	0.000240176	ATP1A1	0.112209	0.0300055	0.0020939	0.10957	0.122806	0.369526	0.00381775	ATP6V0B	0.690017	0.0791571	0.000101932	-0.559705	0.778653	0.257748	0.00477149	YIPF1	0.403744	0.316847	0.189962	3.28938	2.57888	0.0161968	0.50772	AC245014.3	-0.0510478	0.0376796	0.210358	0.221311	0.124605	0.0823835	0.247165	APH1A	-0.0289673	0.016891	0.0911818	0.23814	0.139297	0.0833833	0.117085	AC245297.3	-0.103822
KRTCAP2	0.169187	0.0180603	0.00059627	0.245021	0.178573	0.171366	0.00251416	CD58	0.318787	0.0322907	5.38668e-05	0.138139	0.145053	0.339932	0.000268339	DMAP1	0.0457383	0.182054	0.808238	-0.609901	0.79904	0.353729	0.895043	HSPB11	0.514472	0.177291	0.00439912	-0.0238731	0.643062	0.961408	0.0988064	RNF115	-0.0195613	0.0275544	0.509698	0.123729	0.109488	0.275345	0.556455	MRPS21	0.174367	0.0141988	0.000887307	0.0634999	0.105465	0.537093	0.00205756	SF3B4	0.245787
SCAMP3	0.0668232	0.0372331	0.0735853	0.292849	0.165851	0.0765847	0.122096	CD2	0.382685	0.0193526	4.60236e-06	-0.119584	0.0586019	0.0411918	3.94966e-05	ERI3	0.230619	0.155922	0.131974	-0.0931674	0.832819	0.892422	0.285299	LRRC42	0.256074	0.425752	0.513497	-0.277235	5.6503	0.79864	0.792112	RBM8A	0.266014	0.0146735	2.65358e-06	0.698095	0.100235	0.000362965	2.47256e-05	MCL1	0.364197	0.0169354	0.000177841	0.0731673	0.0690929	0.30094	0.000726412	ANP32E	0.0633972
FDPS	0.100531	0.0351427	0.00639872	0.420921	0.165457	0.0125975	0.0144689	MAN1A2	0.152419	0.0350615	0.00385801	0.142684	0.139636	0.307938	0.00631462	RNF220	-0.292621	0.204914	0.144371	1.12183	1.14382	0.325735	0.302601	TMEM59	0.224009	0.0820238	0.00879824	0.433101	1.06208	0.631274	0.120053	LIX1L	0.0458968	0.0303858	0.142172	-0.082815	0.107568	0.445111	0.173258	ENSA	0.0940933	0.0161181	5.48653e-05	-0.0286311	0.109073	0.786243	0.00031945	APH1A	-0.0449125
ASH1L	-0.0366369	0.0316408	0.246751	0.0758982	0.140476	0.582484	0.338615	TENT5C	-0.489673	0.0318141	2.05171e-19	0.197096	0.104501	0.0613877	6.97951e-18	KIF2C	0.957161	0.373891	0.0213957	0.0925045	66.1226	0.876425	0.0814653	TCEANC2	-0.421451	0.340929	0.19956	2.11447	1.42778	0.0787842	0.518618	POLR3GL	0.0998435	0.0179327	2.28968e-05	0.53145	0.116982	0.00115346	0.000129617	CTSS	0.00778747	0.0170302	0.65087	0.0386421	0.11365	0.729854	0.697418	MRPS21	0.16234
DAP3	-0.0555419	0.032883	0.0895821	0.113909	0.138382	0.409118	0.144376	SEC22B	0.457468	0.0390697	1.58364e-05	-0.209352	0.143376	0.142571	0.000105279	RPS8	0.0230756	0.0319979	0.474105	2.97782	1.4474	0.109378	0.654752	MRPL37	0.0977385	0.152721	0.525495	0.400377	0.775297	0.4991	0.7986	TXNIP	-0.0678669	0.00638578	1.03938e-09	0.682747	0.0229258	0.000201228	1.81942e-08	CERS2	-0.00260162	0.0323421	0.937013	-0.128542	0.112999	0.258348	0.947572	MCL1	0.169187
GON4L	0.0296092	0.036787	0.417716	0.123777	0.152774	0.422316	0.519758	NBPF26	-0.195178	0.0412529	1.67597e-05	0.20783	0.124148	0.0929814	0.000110283	PTCH2	0.610694	0.386184	0.108978	0.375466	11.2435	0.543891	0.249202	SSBP3	-0.308608	0.256575	0.224555	-0.259889	1.0658	0.755249	0.545003	SF3B4	0.225075	0.0243679	3.33538e-05	0.504382	0.0983787	0.000745563	0.00017431	CDC42SE1	0.0222725	0.0182957	0.219556	0.167298	0.0915688	0.0677864	0.26217	ENSA	0.0725617
ARHGEF2	-0.0498352	0.0452683	0.274145	0.20931	0.162216	0.202959	0.369552	LINC00623	-0.153115	0.0331113	8.20009e-05	-0.164322	0.132108	0.220156	0.00035468	EIF2B3	0.751978	0.181682	0.00353798	1.48615	1.13433	0.229754	0.027364	USP24	0.270788	0.405514	0.458108	-0.503386	4.53998	0.695061	0.748924	ANP32E	0.349494	0.0235065	4.65115e-05	0.334935	0.0915205	0.00252429	0.000223339	SCNM1	-0.0207338	0.0258038	0.420316	0.110535	0.11254	0.334933	0.473434	CTSS	0.0904824
SSR2	-0.215007	0.0156621	5.02905e-22	0.39471	0.12842	0.00635874	2.05233e-20	AC245014.3	0.160851	0.0451188	0.00203205	0.629317	0.139041	0.000532088	0.00372788	HECTD3	0.172285	0.254084	0.486903	0.733507	1.08041	0.715457	0.664481	OMA1	0.257228	0.265963	0.320136	1.63024	1.30075	0.173565	0.641843	APH1A	-0.00983393	0.0163017	0.617277	0.504428	0.122574	0.00074113	0.658179	PSMD4	0.149336	0.0203282	0.000108244	0.10211	0.133997	0.442911	0.000509143	CERS2	0.173528
LAMTOR2	0.160823	0.033788	0.000193468	0.190774	0.139323	0.174565	0.00109621	CD160	-0.197538	0.0244311	5.75778e-10	0.311145	0.0665956	0.000851978	1.00191e-08	UROD	0.135467	0.126641	0.281144	1.61099	1.17332	0.257548	0.469141	MYSM1	-0.174896	0.281835	0.525895	-1.6894	1.16205	0.123375	0.7986	MRPS21	0.137672	0.0126228	0.000108387	0.252662	0.0967729	0.0133973	0.000399218	PSMB4	0.0164961	0.0238933	0.493301	0.0946066	0.107622	0.378124	0.546088	CDC42SE1	0.094207
CCT3	0.0499947	0.0263269	0.0629874	0.333822	0.12417	0.00739852	0.106575	RNF115	-0.233943	0.0280052	2.70233e-15	-0.0511932	0.124413	0.680664	7.23688e-14	HPDL	0.622276	0.336134	0.0675865	1.46075	68.2624	0.273545	0.180013	JUN	0.514292	0.110256	0.000764434	0.431856	0.206315	0.0373925	0.0744797	PRPF3	0.0898876	0.033687	0.0193961	0.204988	0.115585	0.10198	0.0266042	MRPL9	0.099256	0.0251964	0.00129113	0.12429	0.123052	0.311738	0.00267618	SCNM1	0.0886014
NAXE	0.159701	0.0325886	0.000804372	0.443987	0.181463	0.014797	0.00307401	RBM8A	-0.0271313	0.0141589	0.0575885	0.608996	0.208126	0.00479904	0.0767575	MUTYH	0.838842	0.371161	0.0359928	1.76738	116.243	0.394521	0.117226	NFIA	0.624272	0.233912	0.00979804	0.325402	0.822527	0.620276	0.125323	RPRD2	-0.00963736	0.0343562	0.781844	0.114063	0.114515	0.314937	0.806213	THEM4	-0.0760319	0.0260095	0.0039992	0.383102	0.093678	0.00160754	0.00647472	VPS72	0.210072
MRPL24	0.205317	0.0433353	0.000613078	0.228571	0.161871	0.164167	0.00254743	LIX1L	0.0658233	0.0411103	0.114777	-0.0719148	0.155527	0.642072	0.145143	TOE1	0.222936	0.271482	0.394521	1.61931	7.29008	0.152569	0.58283	TM2D1	0.310369	0.183861	0.0905819	-0.333749	0.892868	0.630474	0.36344	MCL1	0.181882	0.0163992	2.47548e-05	0.230305	0.0684308	0.00187036	0.000137544	S100A10	0.0792134	0.00799687	3.8942e-05	0.176532	0.040914	0.00124953	0.000245222	PSMD4	0.239768
FCRL5	0.551326	0.0454713	5.50769e-05	0.263958	0.119252	0.0261948	0.000420663	POLR3GL	0.142352	0.01884	0.000812141	0.0169864	0.144673	0.907219	0.00180603	PRDX1	0.359937	0.0834575	0.000891913	0.280684	0.707698	0.694461	0.0141953	USP1	0.351605	0.205199	0.0905819	-0.00117956	0.840176	0.9986	0.36344	ENSA	0.204219	0.0171427	0.000748647	0.418916	0.0990058	0.00427626	0.00152091	S100A11	0.399159	0.0131699	0.000136117	0.316088	0.0492144	0.000565544	0.000605815	PSMB4	0.124868
FCRL3	0.23034	0.0413415	0.00021629	0.359742	0.0975902	0.00523013	0.00118441	TXNIP	0.298905	0.00910195	1.85382e-10	0.160396	0.0284348	0.00199978	3.33334e-09	AKR1A1	0.180168	0.0777697	0.0195961	-0.279824	0.569751	0.596481	0.0767763	ATG4C	0.408208	0.313996	0.179764	-0.840061	1.6263	0.506699	0.497644	CTSS	-0.0100182	0.0171563	0.593481	0.384286	0.145879	0.00779844	0.635608	S100A9	-0.402235	0.0142239	2.06916e-33	0.491941	0.141	0.00161336	1.41028e-31	MRPL9	0.0308435
FCRL2	-0.123091	0.0357142	0.000464379	0.128362	0.12722	0.315537	0.00211688	AC245297.3	-0.196052	0.0375114	1.01579e-05	0.248669	0.138764	0.0729854	7.47957e-05	NASP	0.481182	0.147283	0.00506408	-0.404079	0.359601	0.279544	0.0312899	ALG6	-0.016839	0.304123	0.94981	0.675601	1.23901	0.525295	0.986431	CERS2	0.0466282	0.0333386	0.164167	0.157028	0.117865	0.225955	0.197329	S100A12	-0.214506	0.0349721	1.4072e-06	0.649443	0.362704	0.069986	1.66375e-05	THEM4	-0.183799
FCRL1	0.00474977	0.0214616	0.838032	-0.0285556	0.0962277	0.761448	0.880409	SF3B4	0.106602	0.0248268	0.000655019	0.0578763	0.147649	0.692861	0.00153815	GPBP1L1	-0.110573	0.212673	0.59828	-1.05067	0.842795	0.126575	0.753452	ITGB3BP	0.284114	0.202223	0.155169	1.73513	1.11127	0.112577	0.470135	CDC42SE1	-0.0289128	0.0173505	0.172565	0.370203	0.0899061	0.000934661	0.206255	S100A8	-0.247602	0.0176747	1.79343e-17	0.610484	0.366692	0.0945811	5.93711e-16	S100A10	0.130706
CD1C	-0.500046	0.0496114	1.6334e-12	0.0436247	0.11289	0.703459	4.14761e-11	ANP32E	0.208199	0.0273936	0.000289362	0.223659	0.111882	0.0453909	0.000860339	TMEM69	0.501051	0.269826	0.0603879	0.0905474	5.51017	0.914217	0.166602	JAK1	0.0255359	0.124731	0.840432	-0.208802	0.837634	0.755449	0.949167	SCNM1	0.0361297	0.0254192	0.217157	0.343295	0.110707	0.00418836	0.254573	S100A6	0.130149	0.0070176	0.000149387	0.0882275	0.0509653	0.0789842	0.000648277	S100A11	0.464331
MNDA	0.243498	0.040181	0.000339721	0.423295	0.115046	0.00244796	0.0016829	APH1A	0.0580255	0.0200013	0.00419916	0.389546	0.182472	0.0323935	0.00679059	IPP	0.397197	0.36263	0.239752	0.245057	94.6648	0.865027	0.4221	AK4	0.957826	0.595886	0.0929814	-0.3364	16.8567	0.918416	0.367651	VPS72	0.137922	0.0309525	0.000816477	0.182107	0.117356	0.125375	0.00162844	S100A4	0.139185	0.0069124	3.14753e-06	0.223118	0.0185327	9.97847e-08	3.28553e-05	S100A9	-0.530778
IFI16	0.241755	0.0237674	2.43458e-05	0.0206202	0.102942	0.842232	0.000211285	MRPS21	0.22042	0.0192729	0.000454896	-0.0249501	0.140158	0.861628	0.00118217	POMGNT1	0.334395	0.379552	0.337333	-0.565182	67.1167	0.619276	0.528891	DNAJC6	0.178982	0.38101	0.606679	0.495072	3.21266	0.644871	0.843491	PSMD4	0.179741	0.020018	0.000913223	0.402361	0.0997252	0.00205292	0.00177338	CHTOP	0.184565	0.0314961	0.000425519	0.131885	0.115612	0.257748	0.00126527	S100A8	-0.331631
AIM2	0.168029	0.0444648	0.00169961	0.227046	0.0914987	0.0137972	0.00527277	MCL1	0.272426	0.0218067	4.08563e-05	0.206658	0.0951214	0.0309938	0.000219834	LRRC41	-0.103775	0.181283	0.567287	-1.41439	0.77925	0.0957808	0.73087	LEPROT	0.0736681	0.117374	0.542292	-0.217673	0.543469	0.635473	0.808972	PSMB4	0.060065	0.0215966	0.00739852	0.298041	0.0987023	0.00359928	0.0107016	ILF2	0.0445665	0.0180319	0.0131974	0.250462	0.136698	0.0667866	0.0191301	S100A6	0.314208
TAGLN2	-0.143356	0.0131087	3.08097e-17	0.264453	0.0477592	0.000188821	1.03545e-15	ENSA	0.108525	0.0178211	0.00182357	0.116416	0.130041	0.377724	0.0034122	UQCRH	0.178713	0.0587269	0.00339932	0.730647	0.859809	0.483103	0.0265495	PDE4B	-0.53427	0.406524	0.174365	-0.609325	1.87002	0.563687	0.491157	POGZ	-0.129329	0.0324392	0.000479519	0.157995	0.116066	0.171766	0.00111199	JTB	0.0912322	0.0123321	0.00143978	0.0564321	0.139381	0.669866	0.00291137	S100A4	0.322949
PEA15	0.169058	0.0460692	0.00173039	0.300539	0.138214	0.0311938	0.00532565	CTSS	0.0659869	0.0187758	0.00725069	0.23606	0.202874	0.24915	0.011125	NSUN4	0.599874	0.436638	0.138572	-0.720395	110.964	0.609478	0.294235	MIER1	0.160125	0.158402	0.317936	1.91559	1.13475	0.253949	0.6396	MRPL9	0.18456	0.0246705	0.000131859	0.258298	0.113287	0.0269946	0.000458519	RPS27	-0.046463	0.0043248	3.42815e-16	0.0350026	0.0140423	0.0133973	1.02726e-14	CHTOP	0.201204
DCAF8	0.088876	0.0403019	0.0307938	0.0636246	0.163001	0.70006	0.0569985	CERS2	0.062247	0.0400839	0.116377	0.1026	0.146213	0.485103	0.146969	ATPAF1	0.0775931	0.161493	0.617477	-0.353803	0.767061	0.543891	0.768573	IL12RB2	-0.0211816	0.397559	0.956409	1.13268	3.14134	0.294341	0.988627	THEM4	-0.111771	0.0179271	4.8904e-07	0.0469536	0.0850985	0.589082	5.87826e-06	TPM3	0.0189159	0.0084739	0.024795	0.0834609	0.054134	0.122775	0.0343103	ILF2	-0.0263175
COPA	-0.0752597	0.040968	0.069986	0.359097	0.155002	0.0187962	0.116689	CDC42SE1	0.0856685	0.0191412	0.000810115	0.0553389	0.101242	0.584283	0.00180349	EFCAB14	0.2804	0.258478	0.265147	-1.32902	0.697408	0.0839832	0.452139	SERBP1	0.269064	0.0896315	0.00339932	-0.323799	0.313567	0.269346	0.0968103	S100A10	0.151806	0.0109937	0.000520573	0.149444	0.0433852	0.0025307	0.00117618	C1orf43	0.0341238	0.0220954	0.123975	0.126212	0.114233	0.275345	0.155967	JTB	0.140614
SLAMF6	0.251507	0.0436653	0.000555703	0.205084	0.138023	0.134773	0.00238982	SCNM1	0.0192617	0.0283701	0.490502	-0.232176	0.156785	0.135373	0.539509	STIL	0.58999	0.329254	0.0693861	0.0979078	43.3638	0.889822	0.183239	LRRC40	0.5773	0.392932	0.122775	1.21632	4.43435	0.293341	0.425257	S100A11	0.380839	0.0145358	0.000249749	0.373281	0.0402428	2.64904e-05	0.000700307	HAX1	0.165274	0.02131	0.000221151	0.089262	0.12631	0.482903	0.000838761	RPS27	-0.113023
CD48	-0.00674811	0.0141395	0.643271	0.242468	0.0813387	0.00359928	0.726288	VPS72	0.298485	0.0393273	0.000219774	0.0428126	0.1502	0.778444	0.000724776	CMPK1	0.294733	0.112749	0.0135973	-0.0984453	0.528927	0.840832	0.0595255	SRSF11	0.210789	0.0878354	0.0183963	0.830738	0.865092	0.212757	0.166998	S100A9	-0.371135	0.0155351	1.16443e-43	1.05534	0.180044	0.000378218	8.74781e-42	ADAR	0.202198	0.0182761	8.6345e-06	0.196243	0.090596	0.0327934	7.67609e-05	TPM3	0.132248
LY9	0.0580469	0.0344337	0.0933813	0.452715	0.159879	0.0059988	0.149725	PSMD4	0.239138	0.0233035	5.6734e-05	0.0536476	0.15458	0.732653	0.000277343	BEND5	0.383069	0.360673	0.264147	2.49949	111.975	0.338932	0.451186	ANKRD13C	-0.182845	0.278969	0.507499	-1.33238	1.60864	0.338732	0.786954	S100A12	-0.210926	0.0360767	1.86574e-06	0.582909	0.319896	0.074785	1.86367e-05	PBXIP1	-0.0912929	0.0206849	0.000140865	-0.12746	0.0903896	0.160368	0.00062059	C1orf43	-0.0560402
TSTD1	0.151534	0.0178281	0.00146193	0.290626	0.111667	0.0079984	0.00474399	PI4KB	0.0338433	0.0430699	0.437912	0.152744	0.13674	0.269946	0.488496	FAF1	0.288628	0.212993	0.169366	0.467032	1.03616	0.573285	0.336291	HHLA3	-0.0807383	0.373559	0.812637	0.977186	3.18003	0.276545	0.937581	S100A8	-0.206309	0.0199474	1.29433e-10	0.921632	0.374719	0.0181964	2.4565e-09	DPM3	0.139597	0.023965	0.000163526	0.166102	0.115371	0.146971	0.000683194	HAX1	0.194075
USF1	-0.00360703	0.0456979	0.940012	0.314598	0.14657	0.0337932	0.956758	PSMB4	0.180471	0.0317896	0.000271779	0.294758	0.142108	0.0345931	0.000828279	CDKN2C	0.0546727	0.33685	0.866427	-1.28813	1.99041	0.0337932	0.925908	ZRANB2	0.129128	0.107007	0.224555	-0.326793	0.725588	0.570086	0.545003	S100A6	0.385317	0.00914469	0.000107651	0.135552	0.0474649	0.00519896	0.000397329	KRTCAP2	0.148405	0.0102048	6.04679e-06	0.150108	0.123701	0.215757	5.79026e-05	ADAR	0.255002
ARHGAP30	-0.0693676	0.0320036	0.0319936	0.25152	0.1365	0.0685863	0.0588696	POGZ	-0.147099	0.0404052	0.000741856	-0.30405	0.148296	0.0461908	0.00169303	RNF11	0.212153	0.201222	0.281344	1.59375	1.11589	0.137373	0.469365	NEGR1	0.446247	0.466896	0.297341	-0.51495	5.30554	0.507499	0.61991	S100A4	0.415486	0.0111905	1.29837e-09	0.0419267	0.0283648	0.176765	2.2618e-08	SCAMP3	0.0498407	0.0246045	0.0413917	0.0285675	0.121725	0.815237	0.0555512	PBXIP1	-0.459775
PFDN2	0.262292	0.0302735	0.000102133	0.0657975	0.19902	0.729654	0.000700222	MRPL9	0.106043	0.0325188	0.00415718	-0.0229214	0.154211	0.881624	0.00674871	EPS15	-0.0292323	0.129485	0.818036	2.3882	1.1444	0.107179	0.899827	CRYZ	0.847117	0.351161	0.0235953	0.871793	2.3371	0.361728	0.190159	CHTOP	0.167709	0.0303441	0.00035312	0.181385	0.103524	0.0815837	0.000899935	FDPS	0.0838368	0.0232786	0.00585161	0.354975	0.118927	0.00419916	0.00904161	SLC50A1	0.1961
UFC1	0.143577	0.0205089	0.00201053	0.406215	0.116726	0.00410329	0.00592104	S100A10	0.176363	0.0113975	0.000188765	0.683942	0.0891024	0.000156858	0.000650343	NRDC	0.385076	0.104398	0.00326185	2.65095	1.14417	0.0719856	0.0261313	TYW3	0.123289	0.171273	0.464507	2.04147	1.18336	0.09998	0.754377	ILF2	0.142509	0.0174744	0.00133548	0.794688	0.0978186	0.000504119	0.00238876	ASH1L	0.04804	0.0246145	0.0455909	0.0940608	0.0989443	0.342931	0.0607412	DPM3	0.173232
NDUFS2	0.00727272	0.0371324	0.834633	0.0323108	0.14937	0.822236	0.877376	S100A11	0.665385	0.0152189	0.000108404	0.098395	0.061266	0.113177	0.000435925	TXNDC12	0.218847	0.115648	0.0537892	-0.593162	0.507089	0.260748	0.153972	PIGK	0.63767	0.367869	0.0781844	1.29255	2.62751	0.228554	0.339769	JTB	0.165164	0.0129042	4.26412e-05	0.376127	0.107308	0.00230503	0.000209488	DAP3	0.0811249	0.0215024	0.00130688	-0.12236	0.114068	0.286343	0.00269438	KRTCAP2	0.172878
FCER1G	-0.0752239	0.0438718	0.0831834	0.128691	0.17357	0.457109	0.135722	S100A9	-0.278744	0.0203601	1.04603e-16	1.05498	0.207685	8.7052e-05	2.94763e-15	KTI12	-0.493216	0.197591	0.0173965	4.33979	1.189	0.0845831	0.0704717	AC118549.1	0.0600516	0.232662	0.778044	0.557366	1.09886	0.524895	0.922796	RPS27	-0.0323453	0.00417939	4.52096e-06	0.179986	0.0143634	0.000854804	3.82689e-05	GON4L	0.0532981	0.0251354	0.0345931	0.235331	0.106328	0.0255949	0.0469893	SCAMP3	0.0420047
SDHC	0.0564322	0.0309546	0.0683863	0.509457	0.193524	0.00879824	0.114579	S100A12	-0.156979	0.0431604	0.000578825	0.388101	0.244698	0.115377	0.00139836	BTF3L4	0.322585	0.138233	0.0191962	-0.0387361	0.810831	0.95041	0.0757899	USP33	-0.144847	0.188801	0.432513	0.0123785	0.839893	0.983803	0.735897	TPM3	0.188396	0.00970594	1.68511e-05	0.623025	0.0574612	3.69046e-05	0.000102644	SSR2	-0.113039	0.00947379	4.74714e-17	0.168893	0.0959776	0.0783843	1.52787e-15	FDPS	0.212074
FCGR2B	0.0732063	0.025139	0.00419916	0.21297	0.114928	0.0663867	0.0102454	S100A8	-0.145664	0.0215394	5.33661e-08	1.23787	0.238646	9.8575e-05	7.24858e-07	ORC1	0.786844	0.431376	0.0633873	-0.188003	109.034	0.883623	0.172158	MIGA1	-0.182403	0.362725	0.59888	-1.28636	1.80809	0.19976	0.840075	C1orf43	0.0804967	0.0203366	0.00336554	0.159413	0.091558	0.0789842	0.00517532	LAMTOR2	0.21233	0.022273	1.24737e-05	0.0091411	0.125067	0.941212	0.000102989	ASH1L	-0.0829368
FCRLA	-0.0340255	0.0181385	0.064987	0.218693	0.0762477	0.004999	0.109526	S100A6	0.302354	0.00911729	9.99701e-05	-0.0298492	0.0422894	0.494501	0.000411655	PRPF38A	0.147288	0.143507	0.295141	-0.0735654	0.692532	0.89842	0.484816	FUBP1	0.254491	0.189526	0.181964	-0.196834	0.482085	0.636073	0.499292	HAX1	0.168535	0.0186775	0.000587209	0.0606129	0.110401	0.596081	0.00127329	CCT3	0.158376	0.0187827	0.000544253	0.0555659	0.10442	0.589282	0.00148495	YY1AP1	0.0208066
DUSP12	-0.0320392	0.0447166	0.479504	0.360012	0.178173	0.0445911	0.578986	S100A4	0.312385	0.00773171	0.000128856	0.0364397	0.0266362	0.174965	0.000490577	TUT4	-0.286828	0.123947	0.0215957	1.21873	1.06791	0.233153	0.0819652	IFI44L	2.92115	0.374489	0.0014737	2.77504	3.99758	0.0921816	0.0902338	IL6R	-0.0412905	0.0283406	0.164567	0.236954	0.102511	0.0245951	0.197678	NAXE	0.160807	0.0217613	0.000275112	0.273852	0.123261	0.0255949	0.000935702	DAP3	-0.13854
UHMK1	-0.0841217	0.0283385	0.00279944	0.325502	0.147873	0.0303939	0.00752665	CHTOP	0.317402	0.0368034	0.0010752	0.191963	0.134433	0.153369	0.00225302	GPX7	0.14081	0.146167	0.334333	0.350376	0.975509	0.673465	0.526115	IFI44	1.00074	0.332186	0.00739852	-1.09411	1.14962	0.264547	0.109157	ADAR	0.218694	0.0185034	8.80121e-06	0.35638	0.0836304	0.000683134	6.36359e-05	MRPL24	0.20349	0.0287858	9.03893e-05	0.124014	0.117152	0.293141	0.000456646	GON4L	0.0700561
MGST3	0.206187	0.0309878	9.17894e-05	-0.200181	0.131117	0.128574	0.000639541	ILF2	0.0304798	0.0215572	0.156969	0.319884	0.165453	0.0571886	0.193192	SHISAL2A	-0.0674226	0.22475	0.75205	1.69794	1.13837	0.123775	0.860229	AL359504.2	0.206679	0.254453	0.406119	0.4023	1.41081	0.797241	0.716629	PBXIP1	-0.0870223	0.0167086	1.90199e-05	0.178634	0.0756619	0.0203959	0.000112436	SH2D2A	-0.146171	0.0222604	5.22804e-10	-0.022834	0.0919093	0.795041	9.66631e-09	SSR2	-0.138722
ALDH9A1	0.0736794	0.0422358	0.0793841	-0.0122587	0.154121	0.932414	0.130705	SLC27A3	0.347985	0.0386526	0.00109811	0.0534129	0.136982	0.694461	0.00228706	COA7	0.195165	0.346983	0.538292	1.46249	56.4579	0.25135	0.708035	PRKACB	0.00478099	0.11803	0.969606	-0.0514403	0.406389	0.889022	0.99021	SLC50A1	0.328549	0.0312081	0.00013106	0.560301	0.113765	0.000402306	0.000457503	PYHIN1	-0.0120943	0.0200245	0.546691	0.12884	0.0692936	0.0639872	0.598519	LAMTOR2	0.356204
TMCO1	0.124516	0.0397705	0.00330309	0.310779	0.154961	0.0487902	0.00854565	JTB	0.101487	0.0150506	0.00189256	0.196309	0.160997	0.224555	0.00351516	SCP2	0.0806172	0.0921303	0.385923	0.585228	0.93828	0.463907	0.575648	SAMD13	0.0910869	0.258768	0.718656	0.508646	1.28651	0.694261	0.8964	DPM3	0.266905	0.0251203	0.000530845	0.0838394	0.115924	0.519096	0.0011897	IFI16	0.332292	0.0200258	6.66902e-06	0.244329	0.082737	0.00439912	6.27773e-05	CCT3	0.218678
RCSD1	-0.0264637	0.0160337	0.128174	0.101265	0.0745618	0.173565	0.194675	RPS27	-0.155835	0.00610542	5.62189e-43	-0.0327039	0.0209649	0.120776	5.89673e-41	CPT2	0.4346	0.307181	0.134773	1.8796	31.1365	0.108778	0.289689	RPF1	0.0396761	0.217658	0.85223	0.534605	1.21933	0.605879	0.952613	KRTCAP2	0.227895	0.0108484	0.000296609	0.124455	0.09018	0.166367	0.000796404	DUSP23	0.193288	0.027323	0.000235817	0.132084	0.121008	0.278544	0.000872839	NAXE	0.227518
MPC2	0.0636642	0.0309169	0.0453909	0.198326	0.168225	0.246951	0.0800412	TPM3	0.0476504	0.00972875	0.000576014	0.137481	0.0662135	0.0395921	0.00139246	MAGOH	0.303033	0.110228	0.00579884	0.312364	0.635254	0.543691	0.0330601	GNG5	0.285938	0.0794435	0.00272885	0.324218	0.741742	0.553689	0.0968103	SCAMP3	0.0663085	0.0243197	0.00679864	0.166975	0.114951	0.15097	0.00988146	FCRL6	-0.0216516	0.0206386	0.287942	0.245281	0.0622234	0.000922179	0.336094	ISG20L2	0.0323312
TIPRL	0.296932	0.0403318	0.00135303	0.0109565	0.173999	0.94901	0.00445552	C1orf43	0.0130237	0.0260453	0.616877	0.193779	0.156078	0.217357	0.660614	NDC1	0.583653	0.231528	0.0183963	-0.0513547	0.719263	0.926415	0.0735647	CTBS	0.192571	0.217913	0.370126	0.742505	1.23529	0.476905	0.688822	FDPS	0.212391	0.0249933	7.96033e-05	0.533705	0.10513	0.000380503	0.00032007	TAGLN2	0.0430905	0.0101189	0.00337517	-0.0455398	0.0477047	0.339332	0.00567041	MRPL24	0.192044
SFT2D2	-0.0640256	0.0405574	0.109578	0.244518	0.136908	0.069986	0.17082	HAX1	0.196977	0.0281579	0.000305599	0.00768474	0.163351	0.957209	0.000895223	HSPB11	0.272753	0.102498	0.0079984	0.298994	0.780227	0.637672	0.040801	C1orf52	0.198294	0.227202	0.371326	0.420861	1.29944	0.717457	0.689484	ASH1L	-0.0163685	0.022035	0.495901	0.130082	0.0908317	0.152569	0.542871	DCAF8	-0.0922961	0.0318232	0.004999	-0.0808947	0.125838	0.519096	0.00787694	SH2D2A	-0.169923
SELL	-0.00380954	0.0156782	0.804839	0.282198	0.057115	0.000913437	0.8555	ADAR	0.323953	0.0224266	2.60548e-05	0.383928	0.113404	0.0042599	0.00015469	TMEM59	0.380121	0.0662741	0.000326662	-0.35993	0.777448	0.587882	0.00869723	BCL10	0.106455	0.2552	0.670666	0.186878	1.14655	0.845231	0.871986	DAP3	0.0585482	0.019016	0.00559888	0.322437	0.110863	0.00579884	0.00819049	COPA	-0.00126886	0.029434	0.967007	0.203401	0.106744	0.0581884	0.973085	FCRL3	0.516537
PRRC2C	0.0155755	0.0177724	0.377325	0.200286	0.092361	0.034793	0.479773	PBXIP1	-0.254459	0.0344547	4.0433e-08	-0.076214	0.129539	0.565087	5.59249e-07	TCEANC2	0.31208	0.49107	0.466307	-0.608024	127.057	0.637672	0.647729	ZNHIT6	0.0918864	0.277098	0.732853	0.793248	1.01212	0.355329	0.903401	GON4L	0.0335882	0.0263401	0.239552	0.0516335	0.102801	0.625475	0.278653	SLAMF6	0.309264	0.0299912	3.7763e-05	0.105232	0.106519	0.319136	0.000240852	PYHIN1	0.246765
PIGC	-0.143596	0.0414781	0.000812704	0.173374	0.171701	0.311738	0.00309206	SLC50A1	0.226961	0.0363513	0.000188077	0.201967	0.137038	0.138172	0.000648566	MRPL37	0.512738	0.126434	0.0021379	-0.231729	0.525573	0.582484	0.0234094	COL24A1	-0.222687	0.382686	0.532494	-0.218263	1.94316	0.847031	0.801746	SSR2	-0.177762	0.00903293	2.95144e-19	0.423335	0.0735583	0.000133277	9.01942e-18	CD48	0.0877763	0.00878446	0.000823582	-0.0578124	0.0615511	0.35133	0.00195812	IFI16	0.46232
PRDX6	0.0456524	0.023521	0.0563887	0.335298	0.147258	0.0253949	0.0967955	DPM3	0.238674	0.030062	3.69654e-05	0.0950842	0.184408	0.60108	0.000203175	TTC4	0.188729	0.375421	0.584883	1.41313	68.3757	0.25195	0.743764	ODF2L	0.0697639	0.207182	0.724855	-0.784982	0.969689	0.320136	0.901208	LAMTOR2	0.353197	0.024636	1.59997e-05	0.353626	0.101441	0.00877463	9.86238e-05	SLAMF7	0.249256	0.0335432	0.000157924	0.284398	0.117725	0.0165967	0.000668629	DUSP23	0.411164
RC3H1	0.0669603	0.0405533	0.106579	-0.105531	0.134367	0.431114	0.167133	KRTCAP2	0.292096	0.013305	7.52009e-06	0.00261429	0.176426	0.989202	5.87906e-05	USP24	0.0570238	0.353688	0.858828	1.53497	59.6021	0.227754	0.921211	SH3GLB1	0.0676045	0.138262	0.630674	1.39236	1.23226	0.278944	0.852551	LMNA	0.00888729	0.0381905	0.818236	0.217416	0.090287	0.0183963	0.838942	LY9	0.206871	0.0237334	1.51457e-05	-0.108712	0.105738	0.308538	0.000117631	FCRL6	0.632209
RABGAP1L	0.119473	0.0318087	0.00181017	0.360371	0.130217	0.00719856	0.00550693	SCAMP3	0.142266	0.0289348	0.000796777	0.0124413	0.144209	0.936213	0.00178131	OMA1	0.384763	0.228179	0.090182	-0.292774	0.855033	0.703859	0.219464	SELENOF	0.163565	0.100238	0.095181	-0.733091	1.08936	0.40132	0.371627	CCT3	0.163159	0.0174962	0.00082113	0.56565	0.0824091	0.000124206	0.00163501	TSTD1	0.224156	0.0154178	0.000472701	0.0260997	0.0977585	0.792242	0.00135797	TAGLN2	-0.0857012
CACYBP	0.134455	0.0305334	0.000505696	0.243047	0.131614	0.0657868	0.0022455	FDPS	0.184582	0.0245041	3.69068e-05	0.453786	0.148125	0.00339932	0.000203149	MYSM1	-0.173575	0.213915	0.404919	-0.499051	1.04085	0.542292	0.591843	LMO4	-1.25227	0.287085	7.6501e-06	0.247645	0.418244	0.477904	0.0100002	NAXE	0.183593	0.0234352	0.000118944	0.332446	0.128328	0.0105979	0.000430202	ARHGAP30	0.020867	0.0197229	0.284943	0.128474	0.0822201	0.116977	0.332705	DCAF8	-0.0838747
KIAA0040	0.2066	0.030576	0.000158895	0.155662	0.116734	0.185163	0.000973637	ASH1L	-0.0152454	0.033119	0.646871	-0.0881181	0.131343	0.507898	0.689217	JUN	0.23078	0.161768	0.153569	-0.00779801	0.931084	0.996201	0.316416	PKN2	0.0958081	0.191286	0.602879	1.68163	1.18216	0.177365	0.84171	MRPL24	0.201576	0.0272567	8.33868e-05	0.335232	0.118155	0.00759848	0.000330767	PFDN2	0.158549	0.021651	0.000266061	0.125449	0.141205	0.371326	0.000924829	COPA	0.0694497
RALGPS2	-0.0165922	0.0145329	0.291942	0.190464	0.0702199	0.00659868	0.389559	YY1AP1	0.073926	0.0406637	0.0715857	0.0356386	0.144348	0.809238	0.0938568	LINC01358	0.307343	0.385615	0.39872	-1.34654	24.6957	0.195561	0.585771	GTF2B	0.105848	0.192456	0.578684	0.579069	1.24657	0.622276	0.831819	SH2D2A	0.458936	0.0331046	2.22898e-05	0.0956388	0.113045	0.409918	0.000127214	UFC1	0.0735677	0.0129299	0.00190067	0.234261	0.0968424	0.0163967	0.00359607	SLAMF6	0.428737
TOR3A	0.0536256	0.0357029	0.137772	0.572462	0.140264	0.00175894	0.20687	DAP3	0.121159	0.0299853	0.00105254	0.0645877	0.140346	0.636473	0.00221415	HOOK1	-0.00825262	0.372661	0.979604	0.080133	80.7876	0.944211	0.988221	KYAT3	-0.0955424	0.236044	0.678264	-0.152872	1.04232	0.85243	0.876287	PYHIN1	0.136566	0.0298637	0.000733568	0.202214	0.106908	0.0575885	0.00149656	B4GALT3	0.321683	0.0316075	3.71376e-05	-0.0732739	0.115684	0.533493	0.000238439	CD48	0.143627
CEP350	0.0916622	0.0376456	0.0167966	0.0159726	0.126654	0.90122	0.0336522	GON4L	0.0473471	0.0320086	0.139572	-0.00443971	0.150143	0.973605	0.173706	TM2D1	0.69529	0.195982	0.00689275	0.13542	1.09433	0.90182	0.0368677	RBMXL1	-0.160448	0.256624	0.516097	2.36238	1.27319	0.104379	0.793136	IFI16	0.589015	0.0212594	5.51102e-07	0.344342	0.073699	0.000841459	6.49435e-06	NDUFS2	0.208373	0.0251904	0.000297362	0.182521	0.123454	0.139372	0.00099043	SLAMF7	0.461757
ACBD6	-0.0533366	0.0377402	0.155569	0.269643	0.161432	0.0971806	0.229175	SSR2	-0.0555592	0.0122037	5.09341e-05	0.121938	0.135536	0.364927	0.000257466	USP1	0.200764	0.160155	0.209158	-0.12448	0.529982	0.836833	0.387448	GBP2	0.481835	0.307933	0.109778	-0.260002	0.678072	0.591282	0.402643	DUSP23	0.178777	0.0328298	0.000308776	0.154703	0.113401	0.191162	0.000818711	FCER1G	-0.108154	0.0305322	0.000838114	0.673154	0.12579	0.000549949	0.00197645	LY9	0.314256
DHX9	0.0020864	0.0393113	0.960408	0.121525	0.126981	0.361928	0.972608	LAMTOR2	0.342658	0.0266578	2.54507e-05	-0.245413	0.165111	0.136973	0.00015182	ATG4C	0.0437679	0.166284	0.795241	1.46085	1.1468	0.204959	0.886186	GBP4	0.510928	0.255413	0.0459908	0.134111	0.881952	0.840832	0.260708	TAGLN2	0.0281826	0.0108164	0.0435913	0.197123	0.0339762	0.000240548	0.0569736	SDHC	0.0667157	0.0194436	0.00632941	0.247646	0.134042	0.0643871	0.0097049	CD244	0.445072
ARPC5	0.0821593	0.0218967	0.00237136	0.540624	0.102733	0.000560327	0.00670379	CCT3	0.202512	0.0236531	0.000119664	-0.0325782	0.125929	0.797441	0.000465057	ALG6	0.683127	0.25763	0.0129974	0.121249	3.06879	0.876425	0.057675	ZNF326	0.0964735	0.162058	0.541092	0.0581162	0.793827	0.919416	0.807806	DCAF8	-0.0591896	0.0300604	0.0559888	0.157162	0.114163	0.178764	0.0721056	FCGR3A	-0.243119	0.0258806	5.03193e-12	0.332643	0.0520149	0.000149025	1.15072e-10	TSTD1	0.235301
TPR	0.0363951	0.0266072	0.174565	0.175778	0.11183	0.112577	0.253456	NAXE	0.144419	0.0239832	0.00032374	0.0282698	0.199095	0.884423	0.00093032	ITGB3BP	0.563814	0.18565	0.00639872	0.168859	0.640776	0.746651	0.0350364	ZNF644	0.0919214	0.176302	0.594081	1.49768	1.15927	0.166567	0.838099	COPA	0.0329347	0.0298208	0.289542	0.072243	0.107404	0.510298	0.331773	DUSP12	-0.0292478	0.0279594	0.30234	0.185168	0.121143	0.133373	0.351835	ARHGAP30	0.147006
RGS2	-0.650323	0.039033	3.62061e-18	0.315022	0.0958659	0.00444034	1.29286e-16	ISG20L2	-0.105569	0.0400167	0.00879824	-0.148191	0.130791	0.264947	0.0132465	EFCAB7	-0.439873	0.319671	0.146971	1.20511	32.5013	0.260548	0.307061	GLMN	0.378174	0.297355	0.195361	0.0789092	1.34704	0.946611	0.514041	CD48	-0.0231554	0.00856846	0.0859828	0.10215	0.0537923	0.0595881	0.10841	UHMK1	0.0768645	0.0193247	0.00417566	0.154434	0.0971986	0.112378	0.00672907	PFDN2	0.143557
CDC73	0.0736601	0.0448105	0.106979	0.311551	0.164784	0.0593881	0.167453	MRPL24	0.336598	0.0372246	8.08616e-05	0.0696054	0.145276	0.626675	0.000352148	PGM1	-0.169507	0.163504	0.291342	-0.181559	0.762415	0.759248	0.480449	RPL5	-0.0777237	0.0385616	0.0433913	0.0783809	0.17135	0.647271	0.252768	LY9	0.0360093	0.0224981	0.166367	0.252384	0.100537	0.0125975	0.199507	MGST3	0.204778	0.0156515	4.68417e-06	0.178498	0.129092	0.165167	4.6388e-05	UFC1	0.0418245
PTPRC	-0.0237709	0.0126483	0.0867826	0.11907	0.0774205	0.120976	0.140658	SH2D2A	-0.15947	0.0188539	1.12859e-09	0.0892249	0.074039	0.226155	1.88564e-08	JAK1	-0.150002	0.0885848	0.0921816	0.601939	1.07949	0.466507	0.222067	TMED5	-0.100408	0.217323	0.641872	-1.24053	0.82016	0.104779	0.858105	TSTD1	0.18279	0.0131235	0.000609783	0.589678	0.119016	0.00142084	0.00130774	ALDH9A1	0.178303	0.0303775	0.000213479	0.200142	0.11401	0.0835833	0.000821765	B4GALT3	0.142698
ADIPOR1	-0.0834031	0.0340717	0.0179964	-0.0539403	0.171316	0.746651	0.0357426	FCRL3	0.180914	0.0400837	0.000939488	0.400414	0.125423	0.00485023	0.00202368	LEPROT	0.392787	0.2135	0.0659868	1.67638	1.17639	0.260548	0.177335	DR1	0.296086	0.195699	0.127774	0.250131	1.0352	0.767447	0.434513	ARHGAP30	-0.00550461	0.0200545	0.795041	0.382789	0.0856136	0.000909726	0.817718	TMCO1	0.155913	0.0216405	0.00159997	0.101919	0.104736	0.331534	0.00315994	NDUFS2	0.266693
TMEM183A	0.0349631	0.0405217	0.393721	0.32837	0.146427	0.0265947	0.497302	PYHIN1	0.104143	0.0185198	0.000471837	0.104471	0.0932074	0.260748	0.00120498	PDE4B	-0.219062	0.126793	0.0835833	0.873078	0.499923	0.0645871	0.208362	FNBP1L	-0.502464	0.360142	0.146971	-0.263602	1.80835	0.830434	0.461162	PFDN2	0.315958	0.0218976	0.000654882	0.337427	0.118904	0.00459908	0.00138166	CD247	-0.0626508	0.0136485	7.83569e-05	0.0554592	0.0742514	0.456709	0.000418385	FCER1G	-0.242516
BTG2	-0.121788	0.0229259	1.24451e-05	-0.0281995	0.118734	0.824235	0.000117202	IFI16	0.4962	0.0207356	8.42706e-07	0.311482	0.0985357	0.00609105	9.29757e-06	MIER1	-0.0881244	0.13057	0.486703	0.989428	1.11632	0.292941	0.664481	DNTTIP2	0.0720519	0.135943	0.573285	1.09937	1.15703	0.35133	0.828537	UFC1	0.163757	0.0134055	2.56533e-05	0.298208	0.0776743	0.00261114	0.000141446	RCSD1	0.0273025	0.0169238	0.107179	0.202834	0.0827788	0.0131974	0.136167	SDHC	0.246948
SNRPE	0.211021	0.0272884	0.000104962	0.00451421	0.148495	0.972206	0.000711086	DUSP23	0.478766	0.0290387	3.82667e-05	-0.0408674	0.140134	0.768846	0.000208506	SERBP1	0.399027	0.0899509	0.00196351	0.358463	0.833156	0.520096	0.0223928	GCLM	0.275867	0.369991	0.422915	1.63469	2.9152	0.125375	0.728757	B4GALT3	0.20875	0.0311275	0.00017921	0.128919	0.108918	0.237153	0.000560964	MPC2	0.106039	0.0195655	0.000385788	0.190259	0.159823	0.233553	0.00118254	FCGR3A	0.633686
MDM4	0.0257797	0.025688	0.321336	0.0756928	0.121018	0.533493	0.421722	FCRL6	0.110815	0.019088	0.00203755	0.111158	0.0852229	0.193361	0.00373011	GADD45A	-0.307598	0.207305	0.136373	0.771048	0.966013	0.391522	0.291727	ABCD3	0.478374	0.426116	0.226955	0.313815	5.66597	0.794641	0.547169	NDUFS2	0.101766	0.0222689	0.000830177	0.368295	0.105607	0.00258021	0.00164997	TIPRL	0.168421	0.0248961	0.000205166	0.11407	0.132296	0.394521	0.000800402	DUSP12	0.149102
NUAK2	-0.311264	0.041528	8.44113e-08	0.262319	0.138281	0.0553889	1.21072e-06	TAGLN2	0.104238	0.012614	7.36342e-05	-0.226603	0.0536871	0.00024544	0.000328656	LRRC40	0.640098	0.327284	0.0493901	-0.139611	50.0281	0.879224	0.144794	RWDD3	0.479109	0.289336	0.0943811	0.568305	1.2486	0.622875	0.370051	FCER1G	-0.172648	0.0329393	1.51751e-05	0.704753	0.15318	0.00138442	9.50023e-05	SFT2D2	0.01618	0.0317743	0.60228	-0.118236	0.112547	0.29894	0.652595	UHMK1	0.151114
NUCKS1	0.0427469	0.0228097	0.0683863	-0.183863	0.122597	0.131174	0.114579	DCAF8	-0.00422192	0.0404022	0.913617	-0.209793	0.147867	0.157568	0.929119	SRSF11	0.237945	0.0850912	0.00579884	-0.157434	0.619119	0.777844	0.0330601	PTBP2	0.121762	0.407425	0.752849	-0.553574	3.84082	0.631074	0.910941	SDHC	0.16017	0.0206868	0.00167813	0.402529	0.102311	0.00131659	0.00287474	SELL	0.52656	0.0187654	0.000229227	-0.0894141	0.0353412	0.0103979	0.000856406	UAP1	-0.0141106
RAB29	0.150869	0.0341768	0.000474339	0.181102	0.12378	0.145771	0.00215084	COPA	-0.0134718	0.0347033	0.705259	-0.156925	0.134173	0.243751	0.743456	ANKRD13C	0.0943027	0.243182	0.685863	1.46759	3.11727	0.218956	0.817329	DPYD	0.471581	0.261936	0.0709858	0.373114	0.811678	0.563487	0.321973	DUSP12	0.0223339	0.0286676	0.464307	0.358738	0.112852	0.00279944	0.512957	PRRC2C	0.0180141	0.0124819	0.144971	0.0528608	0.0751511	0.485903	0.179843	MGST3	0.35009
RASSF5	-0.244849	0.0363622	5.16115e-07	0.105806	0.157209	0.5025	6.48074e-06	NCSTN	0.101453	0.0400711	0.0115977	0.138399	0.156593	0.369126	0.0171804	ZRANB2	0.213401	0.102744	0.0383923	-0.303213	0.571321	0.525495	0.122807	AGL	0.0410248	0.292148	0.884823	-0.328665	1.0029	0.674865	0.964028	ATF6	-0.161531	0.0324188	9.42863e-05	-0.0404925	0.109384	0.723455	0.000362806	VAMP4	0.130356	0.031937	0.000816153	-0.0917878	0.115144	0.432713	0.00194445	ALDH9A1	0.199745
EIF2D	-0.0877266	0.0442807	0.0459908	0.026709	0.143537	0.85183	0.080891	SLAMF6	0.299208	0.0365521	0.00109653	0.233999	0.134433	0.0823835	0.00228505	CRYZ	-0.0825578	0.264702	0.753849	-0.737376	1.02562	0.394321	0.860958	SLC35A3	-0.287925	0.358102	0.389522	0.271584	2.04909	0.79904	0.702876	UHMK1	0.1009	0.0213413	0.00314302	-0.0439027	0.0977439	0.693261	0.00488697	PIGC	0.00858879	0.0269193	0.757648	0.196848	0.122243	0.102979	0.792056	TMCO1	0.362796
FCMR	0.0629309	0.0167286	0.00374086	0.0991469	0.0769374	0.206759	0.00941533	CD48	0.152999	0.0126187	0.000378454	0.0111414	0.0826186	0.892621	0.00103704	TYW3	0.554077	0.177784	0.00539892	0.76097	1.0303	0.347331	0.0318077	MFSD14A	-0.0191205	0.233973	0.933413	1.40127	1.13591	0.194561	0.981834	MGST3	0.294555	0.01751	4.67899e-06	0.161754	0.127217	0.196361	3.89664e-05	PRDX6	0.234471	0.0143184	0.000559418	0.234979	0.105507	0.0263947	0.00151562	CD247	0.0542793
CD55	-0.0915412	0.0209211	0.000373272	0.0908228	0.0957172	0.358728	0.00180476	SLAMF7	0.315826	0.0320123	5.93923e-05	0.0188158	0.126339	0.881624	0.000284962	ACADM	0.411653	0.126159	0.00584178	-0.648732	0.722442	0.35213	0.0332054	RTCA	0.252203	0.284709	0.358728	-2.14297	1.13988	0.0631874	0.680002	ALDH9A1	0.118983	0.0313918	0.00147144	0.12246	0.102755	0.253149	0.00258201	RC3H1	-0.0151875	0.0311668	0.627475	0.145975	0.115834	0.207359	0.675473	RCSD1	0.0307302
CD46	0.110656	0.0383647	0.00619876	0.0689364	0.159256	0.666067	0.0141257	LY9	0.0456793	0.0405903	0.255949	-0.159854	0.148277	0.279744	0.301079	RABGGTB	0.252243	0.145656	0.0841832	0.126179	0.734978	0.815437	0.209565	CDC14A	-0.479332	0.26084	0.0691862	1.65547	1.20301	0.164567	0.318003	TMCO1	0.237582	0.0236689	0.000743309	0.162797	0.0897091	0.0723855	0.00151348	RABGAP1L	0.031472	0.021447	0.145371	0.19947	0.0952957	0.0387922	0.18021	MPC2	0.114844
TRAF3IP3	-0.083325	0.0205553	0.000602337	0.388552	0.110622	0.00379396	0.00252647	CD244	0.202232	0.0252615	0.00139568	0.026489	0.129882	0.840632	0.00274256	PIGK	0.770362	0.170331	0.00210363	-0.0422583	0.928758	0.94981	0.0232427	SLC30A7	-0.134285	0.282984	0.628874	2.25235	1.38158	0.142372	0.851527	CD247	-2.87294e-05	0.013974	0.9988	0.325504	0.0757544	0.00135311	0.9988	CACYBP	0.0620126	0.0193138	0.0039938	0.192314	0.136834	0.160168	0.00647472	TIPRL	0.0814614
TRAF5	-0.163758	0.0312929	9.17816e-06	0.0247261	0.131993	0.84943	9.01511e-05	TSTD1	0.365745	0.0197776	1.17959e-05	-0.0377059	0.125331	0.761248	8.38819e-05	AC118549.1	0.188402	0.240756	0.421716	0.229576	1.95251	0.813637	0.607345	DPH5	-0.200535	0.22982	0.371726	-1.2067	1.1387	0.219356	0.689835	RCSD1	-0.0911878	0.0156146	4.20575e-06	0.320282	0.0756623	0.00186912	3.60236e-05	TOR1AIP1	0.0653615	0.0305621	0.035193	0.122825	0.113369	0.286743	0.0477481	SFT2D2	0.0936446
LPGAT1	-0.156368	0.0401236	0.00036517	-0.158801	0.156391	0.313937	0.00177412	ARHGAP30	0.150233	0.0227605	0.000127677	0.115881	0.106411	0.273545	0.00048846	USP33	-0.0557251	0.171345	0.743651	2.06569	1.21189	0.179764	0.853804	RNPC3	0.225496	0.193789	0.239152	1.19531	1.13005	0.271346	0.558649	MPC2	0.145482	0.0199261	0.00141637	0.514538	0.119503	0.00231319	0.00249765	CEP350	0.122612	0.026774	0.00128737	0.246609	0.10332	0.0177964	0.00267158	XCL2	0.515875
NENF	-0.134407	0.04058	0.00211496	0.346873	0.145034	0.0133973	0.00614934	PFDN2	0.15513	0.0242203	0.000214767	0.315646	0.187593	0.0927814	0.000715675	FUBP1	0.424326	0.141813	0.00539892	-0.288332	0.831781	0.639272	0.0318077	PRMT6	0.249294	0.354882	0.454509	-0.0749853	2.52671	0.957409	0.747151	TIPRL	0.248343	0.0253924	1.28889e-05	0.421222	0.112862	0.00294227	8.49676e-05	ACBD6	-0.0266049	0.0268665	0.327734	-0.0936798	0.13093	0.471506	0.379356	SELL	0.333806
NSL1	0.123215	0.0382195	0.00395594	0.365795	0.155587	0.0191962	0.00981529	DEDD	-0.0137312	0.0415446	0.735853	0.190672	0.136123	0.159968	0.771823	AC103591.3	0.457286	0.387172	0.209358	-0.46467	24.0293	0.370126	0.387448	VAV3	-0.0427582	0.307503	0.889222	-1.07953	1.07312	0.234353	0.965121	SELL	0.238813	0.0104152	1.29684e-08	0.449803	0.0348926	0.000100616	2.01569e-07	GLUL	-0.0266662	0.0286827	0.35173	0.131647	0.0909179	0.15217	0.403902	KIFAP3	0.359838
LYPLAL1	0.0808368	0.0437729	0.0671866	-0.12323	0.128462	0.336533	0.112734	UFC1	0.0146096	0.0155647	0.352529	0.503774	0.163993	0.00359928	0.402769	LINC01781	-1.70642	0.18498	6.7998e-13	0.663908	0.387108	0.0823835	6.95717e-10	SLC25A24	0.489554	0.302462	0.0979804	-0.476816	1.13428	0.543691	0.377594	PRRC2C	0.0079411	0.0118089	0.620276	0.219565	0.0669469	0.00388829	0.660968	DHX9	0.0883896	0.0282223	0.00384582	0.17917	0.115253	0.118976	0.00628494	PRRC2C	-0.0108278
EPRS	0.0897217	0.0405017	0.0283943	-0.119949	0.146282	0.412318	0.0532471	B4GALT3	0.213598	0.0375175	0.000167904	-0.0685096	0.141647	0.618076	0.000591976	PRKACB	-0.0495163	0.170548	0.769446	2.03065	1.11365	0.0529894	0.868796	FAM102B	-0.424382	0.397529	0.262148	-0.479953	2.25641	0.622875	0.58398	VAMP4	0.317232	0.0323964	3.39145e-05	0.139435	0.111474	0.210158	0.000176219	ARPC5	-0.0172544	0.0130608	0.186363	0.116769	0.0640079	0.0689862	0.226265	VAMP4	0.300217
MIA3	0.0445232	0.0399796	0.275545	-0.101919	0.143186	0.484103	0.371147	NDUFS2	0.163812	0.0289107	0.000584528	0.113766	0.158198	0.474905	0.00140944	RPF1	-0.013432	0.160952	0.930814	-0.0945643	0.830983	0.889622	0.962253	HENMT1	0.321264	0.208739	0.124375	-1.59313	1.10976	0.116577	0.428076	PIGC	-0.0104135	0.0235982	0.689862	0.18959	0.127592	0.133173	0.724626	TSEN15	0.154758	0.0275166	0.000227874	0.272483	0.119502	0.0209958	0.000853843	PIGC	-0.0214465
AIDA	0.0288194	0.0343847	0.402519	0.0914706	0.13371	0.484103	0.505065	FCER1G	0.311299	0.0126389	0.000237969	0.443752	0.0285364	0.000269907	0.000756847	GNG5	0.56234	0.0705465	8.96881e-05	-1.45876	0.684514	0.123775	0.00442997	PRPF38B	-0.0118981	0.13266	0.923815	-0.239013	0.848815	0.705459	0.977981	SUCO	0.104377	0.0339092	0.0039992	0.0237162	0.111334	0.830634	0.00602134	C1orf21	-0.163839	0.0262024	1.57983e-06	0.0583482	0.0905824	0.514497	1.83049e-05	PRDX6	0.126615
CAPN2	0.0636506	0.0390162	0.102579	0.0906602	0.111734	0.415117	0.162122	SDHC	0.135216	0.0227245	0.00037417	0.0268821	0.17489	0.884423	0.0010302	CTBS	0.21917	0.137157	0.106979	0.642047	0.866121	0.359528	0.245649	STXBP3	0.182486	0.217316	0.396721	0.149088	1.18392	0.883023	0.70943	PRDX6	0.148959	0.0140582	1.48337e-05	0.29415	0.0964195	0.0034845	9.37001e-05	IVNS1ABP	0.110924	0.030689	0.00245366	0.0867365	0.103764	0.407718	0.00443522	RC3H1	0.0101233
DEGS1	-0.165577	0.0302318	2.58886e-06	0.34965	0.154362	0.0259948	2.87204e-05	FCGR3A	0.146138	0.0115978	1.39331e-05	0.276429	0.044922	0.000426357	9.51383e-05	C1orf52	0.283348	0.199809	0.153169	-0.172513	0.672565	0.829434	0.316138	GPSM2	-0.216159	0.204464	0.290742	-0.54027	0.876368	0.434113	0.612627	RC3H1	0.0435402	0.0333184	0.240752	0.164978	0.106813	0.145771	0.279868	TPR	0.0859784	0.0183463	0.00428644	-0.0777883	0.079039	0.324335	0.00687254	RABGAP1L	0.186608
LBR	-0.0171705	0.0296121	0.570486	0.166651	0.136343	0.222955	0.660908	DUSP12	-0.121151	0.0308686	0.000314619	0.093413	0.160458	0.555889	0.000911743	BCL10	-0.488808	0.163092	0.00579884	0.837572	1.02881	0.389122	0.0330601	CLCC1	0.290059	0.396153	0.429114	0.210661	3.64506	0.836433	0.733636	RABGAP1L	0.103424	0.0246816	0.00055624	0.0558329	0.0878743	0.537692	0.00122857	RGS1	0.269427	0.0366264	0.00124243	-0.012256	0.102791	0.908818	0.00260947	CACYBP	0.0512979
SRP9	0.0678664	0.0202375	0.00699515	-0.0619605	0.142033	0.658268	0.015599	SH2D1B	-0.086985	0.0185022	1.83562e-05	0.0058059	0.0604314	0.920416	0.000117679	ODF2L	-0.456929	0.194025	0.0215957	-0.788932	0.701279	0.197161	0.0819652	TMEM167B	0.104222	0.275585	0.69846	-1.23977	1.14408	0.20036	0.887703	CACYBP	0.21352	0.017544	0.000632832	1.1967	0.090776	1.28697e-05	0.00134314	UCHL5	0.0035491	0.0275447	0.90122	0.0190011	0.112687	0.867427	0.916781	TOR1AIP1	-0.0102437
H3F3A	-0.129045	0.00943527	2.64541e-16	0.19436	0.0589703	0.00504472	8.55516e-15	UHMK1	0.0632113	0.0211805	0.00359928	0.281773	0.118235	0.0169966	0.00594787	SH3GLB1	-0.0911721	0.0892444	0.304939	0.386854	0.978355	0.583283	0.494223	SARS	0.689459	0.232657	0.00779844	-1.11057	1.21156	0.279144	0.112767	TOR1AIP1	0.0689821	0.0297593	0.0263947	0.0783454	0.113551	0.492302	0.0356344	CDC73	-0.0278177	0.0292526	0.354129	0.335896	0.105133	0.00394289	0.406389	CEP350	0.0373108
PARP1	-0.0229797	0.0216268	0.293741	0.317002	0.112967	0.00619876	0.391807	UAP1	0.066952	0.0355728	0.0579884	0.0125405	0.135851	0.922416	0.0772361	SELENOF	0.0993092	0.0749032	0.190362	-0.227197	0.537734	0.664667	0.363082	PSMA5	0.280749	0.118185	0.0177964	0.193199	1.01387	0.823035	0.165459	CEP350	0.08636	0.026633	0.00259948	-0.0701392	0.0929817	0.475505	0.00413486	PTPRC	0.100124	0.00731535	9.59737e-06	0.248052	0.0393184	0.000323998	8.42436e-05	ACBD6	-0.174203
ARF1	-0.0344928	0.0166393	0.0461908	0.819471	0.201329	0.00284491	0.0811594	MGST3	0.334681	0.0222906	0.000319952	-0.148241	0.164965	0.361128	0.000922244	HS2ST1	0.359651	0.215433	0.0915817	0.240376	1.0616	0.773045	0.221366	GNAI3	0.382653	0.163292	0.019996	1.36656	1.48811	0.565887	0.176375	ACBD6	-0.0471528	0.0253091	0.0855829	0.148867	0.121334	0.232354	0.107982	CSRP1	0.162128	0.0331396	0.0026271	-0.125645	0.120949	0.302939	0.00466383	GLUL	0.254495
MRPL55	0.0868695	0.037502	0.0195961	0.0912621	0.153758	0.555089	0.0385622	ALDH9A1	0.155857	0.0340535	0.00086576	0.0151001	0.137314	0.907019	0.00190065	LMO4	0.117108	0.132616	0.375325	-0.697614	0.540088	0.19856	0.566507	AMPD2	0.0956823	0.258265	0.709258	0.636817	0.988567	0.421116	0.891209	GLUL	0.156262	0.034657	0.000472631	0.19476	0.129728	0.146771	0.0011007	TIMM17A	-0.00673723	0.0316308	0.832234	0.0904101	0.113179	0.416717	0.859686	DHX9	0.016608
GUK1	0.100492	0.0200549	0.000388654	0.590066	0.205071	0.00659868	0.00186076	TMCO1	0.401622	0.0246896	1.91361e-05	-0.306378	0.144764	0.035193	0.000122057	PKN2	0.188832	0.202979	0.331134	0.24449	1.08981	0.782044	0.523066	GSTM4	1.07706	0.38152	0.0159968	1.02046	4.56024	0.304939	0.156286	DHX9	0.178782	0.0270993	1.43998e-05	0.0754273	0.10483	0.516297	9.22305e-05	PTPN7	0.104877	0.0263091	0.00248916	0.00176106	0.101502	0.986803	0.00448307	ARPC5	0.183009
RNF187	0.050931	0.0359457	0.152969	0.132746	0.166993	0.429314	0.226025	CD247	-0.0140916	0.00914251	0.121976	0.146575	0.0449822	0.00310681	0.153373	GTF2B	-0.0798856	0.119462	0.508298	-0.146456	0.810468	0.818036	0.682368	GSTM2	0.132494	0.18261	0.464507	0.349593	0.756721	0.564287	0.754377	ARPC5	0.108472	0.0143066	0.000122612	0.646318	0.0759217	0.00145063	0.000439858	RABIF	-0.217108	0.032826	5.15063e-07	0.135878	0.120131	0.263147	6.65561e-06	TSEN15	0.151453
RAB4A	-0.259442	0.0345263	3.83952e-10	0.48256	0.159003	0.00319936	7.47833e-09	RCSD1	0.0128062	0.0215817	0.559688	0.142778	0.108331	0.189762	0.605901	KYAT3	0.0163938	0.256497	0.94881	-0.698502	1.17202	0.335133	0.971667	GSTM1	0.708622	0.224978	0.00439912	0.16285	0.460117	0.724655	0.0988064	TSEN15	0.195582	0.0297589	0.000314175	0.264401	0.0974508	0.0079984	0.00082876	ADIPOR1	0.000227571	0.0245047	0.991002	0.134571	0.126575	0.292541	0.992344	C1orf21	0.199726
GNPAT	0.0228243	0.0374475	0.546691	0.218872	0.161037	0.191762	0.639609	MPC2	0.126367	0.02362	0.0022832	0.241427	0.197125	0.220356	0.00411915	GBP1	0.729524	0.472004	0.105379	-0.159499	112.666	0.885823	0.243302	GSTM5	0.84171	0.371072	0.0281944	0.803976	2.87044	0.360328	0.207755	EDEM3	-0.120963	0.0284359	8.9706e-05	0.272405	0.118253	0.0215957	0.00034933	TMEM183A	0.0769939	0.0259448	0.00360482	0.113088	0.113517	0.325335	0.00594983	IVNS1ABP	0.175491
IRF2BP2	0.0312175	0.0342308	0.371326	-0.0205219	0.117404	0.861828	0.473903	TIPRL	0.32628	0.0294384	1.01287e-05	0.193953	0.14803	0.191162	7.47957e-05	GBP5	0.173671	0.314001	0.557888	0.381635	20.0977	0.727854	0.723709	GSTM3	3.00253	0.397862	0.000960835	2.47491	2.01603	0.0485903	0.0765856	IVNS1ABP	0.0423889	0.0277627	0.154569	0.176759	0.0977736	0.0733853	0.186914	BTG2	-0.120084	0.021424	1.04134e-05	0.15971	0.0914849	0.0861828	8.93757e-05	TPR	0.158518
TOMM20	-0.120034	0.0169465	7.35301e-08	0.110372	0.113811	0.322735	1.05908e-06	SFT2D2	0.119731	0.0342726	0.00236619	0.10662	0.128687	0.407319	0.00424688	LRRC8C	0.280378	0.354156	0.386123	1.405	82.9594	0.29854	0.575648	CSF1	-0.953602	0.537512	0.0681864	-0.776826	2.32282	0.192761	0.315404	TPR	0.11987	0.0165576	0.00186046	-0.0202528	0.0724121	0.794441	0.00313496	ATP2B4	-0.0714127	0.02504	0.0039992	-0.015112	0.0923815	0.879424	0.00647472	RGS2	-0.495953
ARID4B	0.105519	0.0217674	0.000143712	0.222552	0.110228	0.0461908	0.000898985	XCL2	0.119898	0.0336797	0.00318687	0.116334	0.187497	0.538092	0.00539562	ZNF326	0.196521	0.166129	0.232354	-0.215423	0.785164	0.712058	0.413548	AHCYL1	0.0200447	0.213916	0.924415	0.235653	1.22389	0.829034	0.978194	RGS1	0.364441	0.0378785	2.47182e-05	0.355149	0.103075	0.00392456	0.000137544	SNRPE	0.275549	0.0193654	0.000169253	0.0700408	0.123582	0.571286	0.000699552	UCHL5	0.275287
LYST	-0.145104	0.0261249	4.32536e-06	0.0877637	0.111105	0.424115	4.56226e-05	XCL1	0.153935	0.0482468	0.00399904	-0.203042	0.17021	0.239352	0.00650344	ZNF644	-0.0852431	0.155992	0.582484	2.64957	1.19817	0.132374	0.742172	STRIP1	-0.358059	0.382305	0.324135	-1.26051	2.54127	0.374925	0.645112	UCHL5	0.144024	0.0279202	0.000525784	0.199155	0.106765	0.0737852	0.00118499	MDM4	-0.0408007	0.0254169	0.110778	0.0634843	0.106559	0.536893	0.140483	CDC73	0.0804098
MTR	-0.0673511	0.0443985	0.130574	-0.0263941	0.158329	0.876825	0.197271	SELL	0.135461	0.0256841	0.00025621	-0.140092	0.0448309	0.00239952	0.000793642	GLMN	0.182307	0.274775	0.5011	-0.322433	5.01516	0.696861	0.677402	LAMTOR5	0.207439	0.100972	0.0373925	-0.363052	1.29077	0.745051	0.234998	CDC73	0.0477452	0.0280276	0.108978	0.203656	0.103995	0.0467906	0.135696	NUCKS1	-0.0402383	0.0156201	0.0113977	0.0208356	0.0814582	0.803239	0.0166815	NEK7	0.211179
KMO	0.173037	0.0390704	0.00360019	0.250968	0.146659	0.0895821	0.00909467	KIFAP3	0.154828	0.0353751	0.000295297	0.103127	0.154317	0.487303	0.000874543	RPAP2	0.401725	0.224959	0.0743851	1.34905	1.22196	0.296541	0.192605	CD53	-0.00835221	0.148018	0.95021	-0.860722	0.803228	0.20096	0.986431	PTPRC	0.0982574	0.00776579	0.000513824	0.286213	0.0499725	0.00222172	0.00116678	RAB29	0.188452	0.0188226	1.31695e-05	-0.033108	0.0827206	0.685463	0.000106707	PTPRC	0.150571
CEP170	0.0610414	0.0458089	0.183963	0.144768	0.161685	0.376925	0.26375	PRRC2C	0.0767877	0.0154227	7.8952e-05	0.191484	0.0972052	0.0489902	0.00034585	RPL5	0.0139716	0.0478352	0.777045	0.744859	0.688265	0.5007	0.873657	DRAM2	0.070877	0.194804	0.709858	0.0377772	1.161	0.964007	0.891209	CSRP1	0.263428	0.0310934	4.60822e-05	0.310982	0.0956437	0.00371007	0.000222156	RASSF5	0.0725306	0.0195483	0.00552077	0.0471694	0.09627	0.616877	0.00861706	CSRP1	0.232211
SDCCAG8	0.0634835	0.0369407	0.0869826	0.0880181	0.150554	0.566287	0.140849	VAMP4	-0.00479746	0.0379584	0.893821	0.0922676	0.148765	0.543091	0.911442	MTF2	0.0424087	0.185997	0.819236	-0.758324	0.579281	0.162567	0.901009	CEPT1	0.131921	0.320854	0.658268	2.54188	1.41502	0.0557888	0.864816	TIMM17A	0.17771	0.0326718	0.000390456	0.774159	0.104848	0.000116613	0.000965694	FCMR	0.158383	0.020136	0.00022678	0.10106	0.0863858	0.245751	0.000853843	TIMM17A	0.240355
ADSS	0.104177	0.0428295	0.0169966	0.128836	0.137326	0.34853	0.034013	PIGC	0.12992	0.0307224	0.000989804	-0.183482	0.154595	0.236353	0.00210326	TMED5	0.383183	0.083974	0.00163056	0.319387	0.675354	0.545491	0.0202043	DENND2D	-0.0720303	0.337928	0.823635	0.174838	1.49962	0.869426	0.941627	PTPN7	0.164286	0.0301987	7.0055e-05	0.370266	0.0871001	0.00539676	0.000292765	CD55	0.207496	0.0233796	0.000136943	0.389604	0.075907	0.000325464	0.000608088	RNPEP	0.0327485
COX20	0.0441458	0.0403775	0.282543	0.346434	0.152456	0.024795	0.379381	SUCO	-0.0880587	0.0414192	0.0325935	0.132003	0.151709	0.387522	0.0451478	CCDC18	-0.457804	0.177874	0.0129974	0.108849	0.631948	0.84763	0.057675	WDR77	-0.0455565	0.198813	0.811638	0.263664	1.00218	0.761048	0.936759	ADIPOR1	0.0958191	0.0250166	0.00175373	0.314376	0.11483	0.00859828	0.00298159	CD46	0.0938243	0.0229743	0.00155237	-0.282337	0.101096	0.00639872	0.00309111	PTPN7	0.246288
HNRNPU	0.0894675	0.017985	3.63344e-05	0.0676538	0.10006	0.493701	0.000297977	PRDX6	0.18461	0.018768	0.000917647	0.0760182	0.168846	0.653269	0.00198569	DR1	0.202296	0.183021	0.25215	-1.07917	0.462186	0.0219956	0.437051	ATP5PB	-0.0417037	0.0735864	0.572685	1.81828	1.04367	0.0639872	0.82848	TMEM183A	0.149718	0.0259603	0.000477879	0.140209	0.0982477	0.161768	0.00111033	TRAF3IP3	0.214362	0.0127383	2.50785e-06	-0.0711787	0.0755889	0.340532	2.72415e-05	RABIF	-0.0293477
CNST	-0.0329642	0.0326283	0.310938	0.170019	0.183021	0.363327	0.410433	RC3H1	0.0336413	0.0349759	0.339332	-0.0463473	0.136319	0.735053	0.390051	DNTTIP2	0.374703	0.135574	0.00759848	0.2662	0.903455	0.710858	0.0391795	C1orf162	-0.180744	0.189642	0.341532	0.553435	0.902973	0.433113	0.663373	BTG2	0.195661	0.0169463	0.000530681	0.530231	0.0691253	0.000179023	0.0011897	PPP2R5A	0.184916	0.0331578	0.000441547	-0.125924	0.108478	0.257548	0.00129849	ADIPOR1	-0.0552689
ZNF669	0.0816865	0.0483245	0.0927814	-0.0328432	0.168628	0.84823	0.148832	RABGAP1L	0.0942677	0.0250232	0.00636927	-0.00151787	0.112112	0.990402	0.00988507	GCLM	0.109586	0.305624	0.718856	-0.832559	4.80865	0.320736	0.837379	RAP1A	0.127954	0.147601	0.379324	-0.183189	1.05351	0.830834	0.696814	ATP2B4	0.194108	0.0337424	6.51988e-05	0.0864622	0.117128	0.466507	0.000277617	NENF	0.0130284	0.025423	0.614077	0.106025	0.11449	0.34973	0.662281	TMEM183A	-0.0214231
ACP1	0.0767678	0.0238974	0.00239952	0.182145	0.198791	0.34953	0.00670379	CACYBP	0.163826	0.0253139	0.000314479	0.430986	0.131826	0.00397247	0.000911743	ABCD3	0.511836	0.284519	0.0673865	-0.223353	18.7858	0.772246	0.179681	ST7L	0.585577	0.382349	0.109978	1.35121	3.47487	0.229754	0.402924	SNRPE	0.39214	0.0186562	0.000190083	0.747845	0.0888692	8.24246e-05	0.000582858	NSL1	0.0537822	0.0314398	0.0881824	-0.0844203	0.120011	0.473905	0.113527	BTG2	-0.445373
TMEM18	0.0340052	0.0403029	0.407518	-0.213491	0.13506	0.119776	0.509101	TOR1AIP1	0.132867	0.0344741	0.00124714	0.135577	0.143716	0.341332	0.00251935	ALG14	0.286745	0.135048	0.0367926	0.319008	0.985619	0.685063	0.119181	CAPZA1	0.0890849	0.126317	0.479304	0.21357	0.775969	0.714657	0.766699	MDM4	-0.106629	0.0225841	0.000339189	0.168414	0.100104	0.105979	0.00087553	EPRS	0.0932243	0.0272042	0.00219292	0.0183354	0.0983452	0.861028	0.00404596	ATP2B4	0.143759
ADI1	-0.0466578	0.041104	0.267546	0.139333	0.142023	0.327534	0.361795	CEP350	0.244428	0.0341684	0.00102275	0.106645	0.118992	0.369526	0.00216233	RWDD3	0.278728	0.236356	0.225755	0.746984	1.17714	0.508698	0.407064	RHOC	0.234985	0.237476	0.312937	0.0354475	0.916916	0.963607	0.636985	NUCKS1	0.0383538	0.0158725	0.0463907	0.549107	0.0720385	7.59547e-05	0.0604572	IARS2	0.102952	0.0326362	0.00239952	-0.0465198	0.112505	0.690662	0.00435528	SNRPE	0.238594
RNASEH1	-0.0112569	0.0415937	0.779444	0.0577048	0.155197	0.705659	0.836025	ACBD6	-0.0491207	0.0350112	0.165167	-0.245165	0.135708	0.0743851	0.202622	AGL	0.596651	0.376808	0.094781	0.498099	79.0752	0.530894	0.226349	SLC16A1	0.547483	0.331028	0.0891822	1.80026	1.89955	0.0673865	0.362858	RAB29	0.247044	0.0268998	8.82361e-06	0.120343	0.0837828	0.157369	6.36359e-05	MIA3	0.0629106	0.0280093	0.0273945	0.193947	0.113329	0.0839832	0.0376377	MDM4	0.00906026
RPS7	-0.206279	0.00497406	6.01597e-59	0.261994	0.0361558	0.00126456	1.47305e-56	GLUL	0.126607	0.0311488	0.00155719	0.172993	0.128169	0.170366	0.0029954	SLC35A3	-0.180205	0.287341	0.502699	0.843098	17.5043	0.444111	0.678157	PHTF1	0.0356935	0.191196	0.845631	0.423544	0.887003	0.582284	0.951298	IKBKE	0.266309	0.0331577	1.47947e-05	0.188526	0.106914	0.0807838	9.37001e-05	CAPN2	0.156319	0.0156513	0.00110727	-0.0449492	0.0700679	0.520096	0.0023906	NUCKS1	0.0769609
ITGB1BP1	0.0841484	0.0387364	0.0293941	0.222039	0.157299	0.159968	0.0547328	DHX9	0.107848	0.034475	0.00259948	-0.0334053	0.126586	0.790642	0.0045846	MFSD14A	0.284658	0.19986	0.14957	-0.587121	0.840862	0.408518	0.31113	RSBN1	-0.107165	0.172018	0.535693	0.2599	0.951213	0.725855	0.80397	RASSF5	0.0570644	0.0191567	0.00759848	0.193864	0.0934663	0.0389922	0.01096	DEGS1	0.0875249	0.0277987	0.00423641	0.0230811	0.124231	0.859228	0.00680174	RAB29	0.269068
IAH1	0.154426	0.0391394	0.00109731	0.0566387	0.154305	0.711458	0.00379433	ARPC5	0.187557	0.0134775	0.00064466	0.224016	0.102129	0.029794	0.0015176	SASS6	0.801881	0.259553	0.00739852	-1.19918	0.602942	0.267347	0.0385089	PTPN22	0.123291	0.333339	0.692661	0.00174828	1.69979	0.9992	0.885263	EIF2D	-0.125357	0.0302092	0.000662614	0.0779189	0.109659	0.485903	0.00139242	CNIH4	0.167413	0.0311497	0.000704702	0.0686111	0.118916	0.564087	0.00177246	RASSF5	0.109817
YWHAQ	0.0904561	0.0220422	0.0017216	0.244091	0.148651	0.106379	0.00530725	TSEN15	0.200794	0.0302496	5.62336e-05	-0.210062	0.150192	0.165167	0.000275764	TRMT13	-0.172772	0.300217	0.543291	4.20372	20.6672	0.019796	0.711995	AP4B1	-0.0713947	0.382647	0.837033	1.32039	2.82688	0.217157	0.947559	FCMR	-0.0686026	0.0158149	0.000679358	0.235749	0.0739785	0.00259948	0.00141982	LBR	0.123553	0.0213708	0.000158907	0.0965233	0.096053	0.318936	0.000670343	FCMR	0.2365
HPCAL1	-0.0654321	0.0369025	0.0809838	0.326041	0.149656	0.0273945	0.132956	C1orf21	-0.0431385	0.0210061	0.0431914	0.0982205	0.124926	0.433513	0.0586657	RTCA	0.24984	0.132056	0.0565887	-0.320006	0.73211	0.579284	0.159437	HIPK1	-0.198032	0.220908	0.367726	1.44043	1.1962	0.25015	0.686311	CD55	0.330866	0.0199848	0.000432644	0.232537	0.0806933	0.00539892	0.00103456	SRP9	0.144373	0.0132633	0.00066984	0.0347827	0.110551	0.758048	0.00171329	CD55	-0.31306
ODC1	-0.0616893	0.0227973	0.0069986	0.281574	0.0872019	0.0025658	0.015599	IVNS1ABP	0.171413	0.0282014	0.000117024	0.132361	0.105216	0.204559	0.000459336	SLC30A7	0.363391	0.201007	0.0659868	-0.395533	1.03743	0.643271	0.177335	TRIM33	-0.213337	0.33691	0.507499	-2.35543	1.19584	0.0571886	0.786954	CD46	0.117467	0.0217235	0.00260816	-0.034689	0.108225	0.756849	0.00414684	H3F3A	0.00159985	0.00681617	0.811038	0.264336	0.0569442	0.00146974	0.840539	CD46	0.21332
PDIA6	0.15077	0.0260952	0.000368721	0.297523	0.154264	0.0543891	0.00178528	TPR	0.162089	0.0228332	0.00151997	-0.104748	0.0957422	0.280744	0.00292826	DPH5	0.103122	0.248035	0.658068	-0.757835	0.806654	0.275745	0.796802	BCAS2	0.262068	0.150555	0.0805839	0.686004	0.958849	0.383923	0.345148	TRAF3IP3	-0.123252	0.0106182	7.12149e-15	0.364959	0.0643773	0.000293549	1.7235e-13	PARP1	0.178573	0.0229196	7.46261e-05	0.10904	0.106008	0.309738	0.000403036	TRAF3IP3	0.281015
SMC6	0.0626292	0.0305467	0.0405919	0.163859	0.104329	0.118776	0.0724357	RGS1	0.0334387	0.0456079	0.463507	0.253183	0.131516	0.0561888	0.512955	S1PR1	-0.628784	0.187787	0.000403061	0.757582	0.898814	0.294941	0.00971961	NRAS	0.587754	0.314001	0.055189	1.11605	1.32836	0.346731	0.286055	NENF	0.0599499	0.0251389	0.0325935	0.265978	0.107103	0.0135973	0.043466	ARF1	-0.0254705	0.0110308	0.0215957	0.200085	0.0825578	0.0161968	0.0301109	LPGAT1	0.000920057
RDH14	-0.147384	0.0449193	0.00250578	-0.182605	0.161634	0.261148	0.00693285	RGS2	-0.639184	0.0316491	1.70059e-30	-0.308894	0.0899817	0.00188406	1.03571e-28	RNPC3	-0.206454	0.170448	0.215357	1.71199	1.13064	0.175965	0.393868	CSDE1	-0.0403639	0.0870321	0.642472	0.0524161	0.665455	0.921216	0.858411	NSL1	0.0962076	0.0284563	0.00156919	0.15784	0.110255	0.156369	0.00271522	MRPL55	0.0116476	0.0238322	0.629074	0.0272133	0.125263	0.827634	0.676985	PPP2R5A	0.217408
LAPTM4A	-0.0497221	0.0240212	0.0473905	0.485421	0.190567	0.0159968	0.0828851	UCHL5	0.0552871	0.0275024	0.0473905	-0.120664	0.134683	0.379724	0.0640467	SLC25A24	-0.722857	0.28198	0.014997	-0.159261	7.8576	0.838832	0.0638197	SIKE1	-0.147051	0.211139	0.481304	1.01577	1.11451	0.376325	0.768393	SMYD2	0.118622	0.0308118	0.0010604	-0.0551553	0.108144	0.608278	0.00198742	GUK1	0.123031	0.00953637	2.96773e-06	0.287973	0.0954394	0.00239952	3.14508e-05	NENF	0.108086
PUM2	-0.0116241	0.03667	0.757648	0.175592	0.163776	0.291942	0.819571	CDC73	0.119362	0.0342041	0.00222675	-0.134527	0.157807	0.389122	0.00402499	PRPF38B	0.0725218	0.132452	0.577285	-0.378442	0.776698	0.523695	0.738701	TSPAN2	-0.0824527	0.151809	0.583083	0.55541	0.360791	0.117377	0.834107	EPRS	0.109706	0.0258941	0.00170656	0.131239	0.0904665	0.157968	0.00291238	RNF187	0.00164342	0.0228946	0.945811	0.119307	0.119708	0.319136	0.954322	NSL1	0.069988
RHOB	0.682242	0.0366859	1.15701e-05	0.32485	0.121616	0.00859828	0.000110174	DENND1B	0.0985394	0.0406715	0.014997	-0.0533812	0.140222	0.704659	0.021797	STXBP3	0.0620906	0.323184	0.830234	-1.48079	27.5468	0.209958	0.90753	TTF2	0.4327	0.315206	0.161568	3.14449	1.2577	0.0127974	0.478697	IARS2	0.120588	0.0299067	0.00083364	0.101762	0.0988228	0.304939	0.00165293	RAB4A	-0.113238	0.0244937	5.99836e-05	0.219007	0.11734	0.0627874	0.000340136	EPRS	0.146679
SF3B6	0.0840535	0.0215353	0.000559132	0.214264	0.200204	0.280544	0.00239289	PTPRC	0.138635	0.00882464	0.000409376	0.0806403	0.0571879	0.156969	0.00109585	CLCC1	1.10288	0.279028	0.00560778	-0.512117	10.508	0.496301	0.0324416	TENT5C	0.515487	0.453709	0.217556	-0.937701	6.46896	0.467906	0.538209	MIA3	0.0620427	0.0283174	0.04999	0.167808	0.103757	0.114577	0.0648431	GNPAT	0.162019	0.0283778	0.000708677	0.171896	0.122635	0.163367	0.00177661	IARS2	0.154357
ITSN2	-0.0085839	0.0211662	0.693861	0.369017	0.104866	0.00280608	0.771507	CSRP1	0.286471	0.0399081	0.000193746	0.41936	0.13424	0.00320289	0.000664839	TMEM167B	0.250709	0.213901	0.232354	-0.723469	0.712548	0.257548	0.413548	WDR3	0.144695	0.386914	0.683063	0.109913	3.126	0.905219	0.880215	CAPN2	0.296869	0.0193825	2.2296e-05	0.17495	0.070383	0.0163967	0.000127214	IRF2BP2	0.00983882	0.0249854	0.697061	0.0197538	0.102654	0.84803	0.739616	MIA3	0.0155413
PTRHD1	-0.279353	0.0323277	4.72679e-10	0.189073	0.111246	0.094981	9.0019e-09	TIMM17A	-0.0261204	0.0339702	0.445311	0.163163	0.149561	0.270746	0.495577	SARS	0.219538	0.132894	0.0969806	-0.566065	0.543465	0.224355	0.230068	WARS2	-0.349894	0.349379	0.30074	-0.645726	1.03145	0.323135	0.622628	DEGS1	0.0967999	0.0229244	0.00453285	0.336432	0.122725	0.0079984	0.00675712	TOMM20	-0.0211464	0.0122561	0.0833833	0.0151216	0.0997978	0.880224	0.107787	BROX	0.213354
RAB10	0.180666	0.0374547	0.00041458	0.265316	0.155778	0.094781	0.00193621	RNPEP	0.0960319	0.0397374	0.0137972	-0.116332	0.127635	0.367926	0.0201463	PSMA5	0.50921	0.0803221	0.000455998	-0.106992	0.438948	0.788442	0.0100686	PHGDH	0.406749	0.242729	0.0975805	0.753377	0.962577	0.338932	0.376942	CNIH4	0.14747	0.0287142	0.00054567	0.0634261	0.100235	0.525895	0.00121312	ARID4B	0.0410943	0.0159839	0.00959808	0.183211	0.0876479	0.0377924	0.0141729	CAPN2	0.331335
HADHA	-0.158882	0.0249626	1.0752e-07	0.25029	0.124477	0.0463907	1.52305e-06	PTPN7	0.0103647	0.0270263	0.69986	0.00603609	0.119249	0.955409	0.739002	GNAI3	0.093966	0.126097	0.44871	-0.385897	0.450975	0.335533	0.631865	NOTCH2	0.213228	0.260916	0.395321	1.35323	1.20027	0.30054	0.708283	LBR	0.138144	0.0217666	5.24035e-05	0.476415	0.0977195	0.000566003	0.000241955	LYST	0.0817887	0.0271986	0.00388068	0.0537908	0.0854342	0.531294	0.00633298	DEGS1	-0.209842
HADHB	-0.153317	0.0368981	0.00011072	0.258751	0.135046	0.0593881	0.000736985	RABIF	-0.128206	0.0312904	8.26862e-05	0.307253	0.150939	0.0441912	0.000356419	AMPD2	0.08219	0.314286	0.786843	1.69104	43.3062	0.155169	0.880389	SEC22B	0.0438719	0.18396	0.812438	-0.211903	1.04163	0.80084	0.937516	SRP9	0.122353	0.012883	0.000949633	0.742112	0.0883317	0.000117063	0.00182731	MTR	0.0315981	0.0313912	0.314937	-0.0506318	0.117095	0.670266	0.365516	CNIH4	0.240506
OST4	0.0919639	0.0140991	0.00169217	0.289037	0.112256	0.0119976	0.00526463	ADIPOR1	-0.0251657	0.0294562	0.40052	-0.0440361	0.159757	0.773845	0.451721	GSTM2	0.270845	0.231451	0.224555	0.155264	0.414219	0.770246	0.405411	NBPF26	0.380031	0.222796	0.0875825	-0.461137	0.657264	0.427514	0.358896	TMEM63A	-0.0835013	0.0276232	0.0089982	0.266656	0.110687	0.014997	0.0128709	ADSS	0.0279126	0.026583	0.293541	0.0370197	0.101342	0.716057	0.342399	LBR	0.0462558
ATRAID	0.0631583	0.0257723	0.0161968	0.422042	0.19175	0.030194	0.0326219	TMEM183A	0.1015	0.0306267	0.00305777	-0.0179191	0.133207	0.893821	0.00521505	GSTM1	-0.331093	0.19836	0.0943811	0.286585	0.399141	0.503099	0.22562	LINC00623	0.0898364	0.307395	0.757049	0.0668627	1.40256	0.955209	0.913265	H3F3A	0.0786725	0.008643	0.00109978	0.770635	0.0590709	9.53008e-06	0.00204424	COX20	0.131475	0.0283111	0.000678585	-0.0642344	0.104828	0.537093	0.00173057	SRP9	0.228432
SNX17	-0.0127064	0.0272063	0.647071	0.0213943	0.153937	0.892022	0.728924	BTG2	-0.369087	0.0257092	2.7042e-17	-0.168392	0.128434	0.193761	8.0402e-16	AHCYL1	-0.0191669	0.276272	0.940012	-0.286828	9.94651	0.703859	0.967016	AC245014.3	-0.0703859	0.423276	0.861228	-0.622043	3.34023	0.423715	0.955702	PARP1	0.299009	0.0228994	1.35314e-05	0.631589	0.0839848	0.000255251	8.79174e-05	HNRNPU	0.192573	0.0132077	0.000310411	0.0450834	0.0811589	0.587083	0.00101841	H3F3A	0.156455
PPM1G	0.0142509	0.0315545	0.667067	0.203809	0.139382	0.15077	0.747289	ATP2B4	0.0267124	0.0275911	0.331134	-0.118451	0.124134	0.335133	0.381557	RBM15	0.569691	0.32275	0.070186	-0.324521	41.7714	0.972406	0.184806	GPR89A	0.343569	0.312996	0.241552	-0.672725	1.14902	0.468506	0.561043	ARF1	0.0790844	0.0118975	0.000211855	0.500569	0.0718917	0.000346992	0.000631219	CNST	0.0292385	0.0254848	0.25155	0.178233	0.107936	0.0995801	0.296402	PARP1	0.128448
NRBP1	0.00484943	0.0418177	0.904619	0.103779	0.149555	0.489502	0.930183	SNRPE	0.363836	0.022989	5.47367e-06	0.205626	0.124864	0.10178	4.5626e-05	LAMTOR5	0.227598	0.0923943	0.0133973	-0.604824	0.645831	0.328334	0.0588299	RNF115	0.103881	0.195515	0.592482	-1.46862	1.14024	0.156969	0.83747	C1orf35	-0.0468864	0.0307368	0.176965	0.104184	0.113628	0.353929	0.210884	SH3YL1	-0.0626664	0.032752	0.059788	-0.0561668	0.0841301	0.5013	0.0786613	ARF1	-0.0180486
MRPL33	0.122702	0.0303808	0.00147884	0.11338	0.150318	0.442711	0.00477351	MDM4	0.0191975	0.0323892	0.556089	0.221111	0.130695	0.0863827	0.60235	AL365361.1	0.0704126	0.342942	0.820636	1.64166	52.4198	0.189562	0.901579	POLR3C	-0.0119805	0.230674	0.959208	-1.16323	1.24973	0.277345	0.989307	MRPL55	0.104192	0.0234516	0.00056998	0.158435	0.118888	0.188362	0.00125021	ACP1	0.104457	0.0169756	0.00217999	0.451742	0.159047	0.00579884	0.00402851	C1orf35	0.0825198
PPP1CB	-0.0934179	0.0405791	0.024995	0.249311	0.146662	0.0935813	0.0476016	NUCKS1	0.124013	0.0197625	0.000133006	0.311427	0.103577	0.00479904	0.000503239	KCNA3	-0.0933232	0.153287	0.547491	-0.115455	1.10349	0.888422	0.715273	PIAS3	0.0465438	0.381914	0.894821	0.547239	2.77271	0.510298	0.966129	GUK1	0.238831	0.0120661	4.90114e-09	0.315598	0.0737615	0.00202322	8.03341e-08	TMEM18	0.13315	0.032263	0.00063009	0.0260925	0.104315	0.79864	0.00164552	MRPL55	0.193459
WDR43	0.00811982	0.0384513	0.832434	-0.0138772	0.159979	0.926815	0.875869	RAB29	0.237423	0.0201018	1.10117e-05	-0.0432587	0.109555	0.69946	7.96479e-05	CD53	0.116099	0.0838823	0.166167	-1.41824	0.885211	0.176165	0.332519	PEX11B	0.52286	0.267701	0.0489902	-0.950361	1.40468	0.40032	0.268624	RNF187	0.0673225	0.023452	0.004999	0.174374	0.0992735	0.0809838	0.00736974	ADI1	0.0762322	0.0341656	0.0265947	0.205469	0.105783	0.0555889	0.0366111	GUK1	0.146913
YPEL5	-0.0814922	0.0191566	0.000526379	0.444422	0.128765	0.00397272	0.0023104	RASSF5	-0.0428082	0.0198479	0.0313937	-0.176901	0.114938	0.122176	0.0436139	LRIF1	0.577827	0.284351	0.0469906	-0.0178589	9.62827	0.981404	0.139936	RBM8A	0.241888	0.0991575	0.0157968	0.42694	0.847708	0.5023	0.155964	RAB4A	-0.0918324	0.0240986	0.00199589	0.166096	0.103119	0.108378	0.00332855	RNASEH1	-0.0892954	0.0308149	0.00239952	0.134468	0.116126	0.24755	0.00435528	RNF187	0.159048
LBH	0.106891	0.0204876	0.00297909	0.254347	0.095673	0.00919816	0.00793499	FCMR	0.165645	0.0223363	0.000366556	0.0942445	0.103009	0.366127	0.00102074	DRAM2	0.18378	0.193578	0.333933	-0.619715	1.11346	0.543891	0.525864	LIX1L	0.0842081	0.252762	0.721856	1.73577	1.39804	0.406719	0.898505	GNPAT	-0.0165668	0.0266871	0.586883	0.230021	0.117669	0.0527894	0.629289	RPS7	-0.139933	0.00361473	3.46647e-53	-0.0434687	0.0303707	0.157768	5.2389e-51	RAB4A	0.0635295
DPY30	0.238574	0.0395639	0.000159338	-0.0323632	0.159771	0.841232	0.000973637	CD55	-0.197608	0.0287741	2.06721e-07	-0.130775	0.108439	0.234553	2.57616e-06	CEPT1	0.477469	0.319417	0.118576	-0.651457	23.29	0.507898	0.264727	POLR3GL	0.343166	0.154701	0.0287942	-0.533921	0.483461	0.223355	0.210514	COA6	0.174741	0.0303444	0.000742486	0.28809	0.103116	0.00539892	0.00151266	LINC01871	0.163125	0.027589	0.0023007	0.162065	0.088636	0.0663867	0.00421613	GNPAT	0.262906
YIPF4	-0.012958	0.0416635	0.768846	-0.100911	0.142521	0.485503	0.827765	CD46	0.235642	0.0285721	0.000113298	-0.099499	0.125374	0.435913	0.000448442	DENND2D	-0.602591	0.358489	0.0875825	-0.677079	24.5319	0.286343	0.215555	TXNIP	-0.0628349	0.0994561	0.536893	0.71158	0.272661	0.0089982	0.805216	IRF2BP2	0.0206358	0.023284	0.391122	0.268577	0.0932303	0.00459908	0.438144	ID2	0.0462718	0.0169731	0.00659868	0.108123	0.0584448	0.0637872	0.0100645	IRF2BP2	-0.0977756
BIRC6	0.095434	0.0315687	0.00259948	0.254059	0.165428	0.125975	0.00710041	TRAF3IP3	0.242109	0.0164252	0.00036799	-0.107749	0.0933921	0.24775	0.00102246	WDR77	0.474379	0.176966	0.0125975	-0.0257097	0.943769	0.974405	0.0562839	NBPF10	-0.124188	0.366088	0.709458	0.0397458	1.8154	0.957409	0.891209	TOMM20	-0.0246737	0.0104528	0.130974	0.147613	0.0918185	0.139372	0.160753	KIDINS220	0.006248	0.0335531	0.847231	0.287072	0.109249	0.00979804	0.871757	TOMM20	-0.229502
RASGRP3	0.251321	0.0475501	0.000377691	0.0193805	0.137199	0.892022	0.00182099	LPGAT1	0.0110867	0.0331128	0.737053	-0.0251592	0.123787	0.830634	0.772657	ATP5PB	0.341107	0.0802226	0.0019954	-0.15377	0.822103	0.719056	0.0226139	NBPF12	-0.44633	0.362702	0.19976	0.258722	1.40025	0.765247	0.518725	ARID4B	0.0575495	0.0152646	0.00412143	0.155069	0.0723991	0.0325935	0.00618987	ITGB1BP1	0.172283	0.0211548	7.35813e-05	-0.0414765	0.134969	0.761248	0.000399639	ARID4B	-0.0276346
EIF2AK2	0.810445	0.0353345	0.000126284	0.63884	0.110401	0.000617569	0.000818339	PPP2R5A	0.179323	0.0358641	0.000296598	-0.137171	0.137252	0.311938	0.000876634	RAP1A	0.26906	0.119999	0.0243951	-0.471161	0.474111	0.267147	0.089737	PRKAB2	0.101907	0.417027	0.782843	-0.00307055	4.57434	0.996801	0.923765	LGALS8	0.231053	0.0309653	8.68194e-05	-0.00285365	0.10676	0.977804	0.000340664	IAH1	0.129187	0.025748	0.00061469	0.136472	0.119163	0.245751	0.00161511	LYST	0.151448
CEBPZOS	0.0455604	0.033983	0.185563	0.163934	0.146687	0.263147	0.265599	NENF	0.19264	0.0377679	0.000730172	-0.120871	0.185023	0.523295	0.00167099	ST7L	0.452323	0.345936	0.167367	1.09169	55.9576	0.262348	0.333708	CHD1L	0.205967	0.168544	0.219356	0.12262	0.972575	0.879424	0.539684	MTR	-0.0873845	0.0276034	0.00471737	0.269656	0.110409	0.0153969	0.00699746	YWHAQ	-0.0209451	0.0123425	0.0895821	0.114844	0.0548432	0.0379924	0.115286	MTR	0.0805671
CEBPZ	0.222919	0.0362321	0.000562323	0.208314	0.136152	0.125775	0.00240355	NSL1	0.237222	0.0374712	0.000522829	0.0310517	0.136439	0.813637	0.00130139	CAPZA1	0.186895	0.0895169	0.0441912	-0.513276	0.805146	0.468706	0.133712	ACP6	-0.279121	0.260726	0.267946	1.50467	1.17137	0.238152	0.590856	CHRM3-AS2	0.146624	0.0268151	0.000482186	0.0691532	0.0813733	0.393921	0.00111602	HPCAL1	0.0310988	0.0274705	0.259148	0.0495105	0.120016	0.680464	0.305045	ADSS	0.23293
PRKD3	0.0212193	0.0390536	0.60088	0.212365	0.146604	0.152969	0.687293	EPRS	0.186401	0.0340419	0.000416526	0.162278	0.134599	0.228754	0.00110995	SLC16A1	0.689058	0.225471	0.00519896	1.79962	1.12477	0.0967806	0.0312899	NBPF14	0.180997	0.175579	0.29974	0.371362	0.628235	0.461508	0.622134	SDCCAG8	-0.00132847	0.030242	0.965807	0.0513765	0.102063	0.608878	0.971193	ODC1	0.00105071	0.0207454	0.963207	0.171234	0.0807519	0.0343931	0.970185	COX20	0.159227
SRSF7	0.0503201	0.0153886	0.00353059	0.308487	0.0971014	0.00416387	0.00899174	IARS2	0.193821	0.0416121	0.000230978	-0.168725	0.129945	0.190762	0.000745446	SLC16A1-AS1	0.244155	0.391879	0.485303	-0.00954094	87.2747	0.992601	0.664069	PDE4DIP	-0.539936	0.303401	0.0717856	0.0597939	1.0382	0.937612	0.32358	ADSS	0.224817	0.0263285	0.000579058	0.0374275	0.0912498	0.692462	0.00126474	PDIA6	0.202921	0.0169568	0.000795583	0.077051	0.0802804	0.342531	0.00190984	HNRNPU	0.109716
EML4	-0.0250543	0.0217282	0.256749	0.123749	0.1051	0.242951	0.350233	MIA3	0.0648637	0.037238	0.0805839	-0.0628837	0.145332	0.668266	0.104637	PHTF1	0.0306833	0.222051	0.896221	-0.749345	0.516714	0.119176	0.942545	NBPF19	-0.262436	0.345093	0.424515	-0.855817	1.55112	0.5021	0.729358	COX20	0.298037	0.028567	3.9375e-05	0.344972	0.0920401	0.00227577	0.000197752	LPIN1	0.079776	0.0338185	0.0159968	-0.00760028	0.1211	0.94921	0.0228169	CNST	-0.17211
COX7A2L	-0.0495048	0.0219973	0.0245951	0.157547	0.169545	0.356729	0.0469966	BROX	-0.0136738	0.0395926	0.717457	0.0610466	0.143971	0.660668	0.755049	RSBN1	-0.207503	0.205939	0.30234	0.813568	0.993166	0.456509	0.491791	HIST2H2AA4	0.642551	0.341588	0.0587882	0.173488	1.106	0.759248	0.293761	HNRNPU	0.187578	0.0126018	2.05979e-05	0.53607	0.0751028	0.000169811	0.0001198	RDH14	-0.0560732	0.0339712	0.10058	0.108703	0.105207	0.306339	0.128488	ACP1	0.152604
ZFP36L2	-0.43267	0.0151	3.19108e-39	-0.0412528	0.0441822	0.346931	2.60453e-37	CAPN2	0.303822	0.0185721	0.000463521	0.0340811	0.093027	0.718056	0.00119308	PTPN22	0.0489383	0.197123	0.805239	-0.563701	0.579856	0.326335	0.893573	HIST2H2BE	-0.342725	0.253754	0.168966	0.0264684	0.894954	0.966207	0.485026	CNST	-0.0778602	0.0210218	0.00261899	0.234469	0.102526	0.024795	0.00416222	LAPTM4A	0.0675442	0.0190339	0.00147004	-0.0199462	0.145489	0.886823	0.00295938	TMEM18	0.208029
LRPPRC	-0.0144718	0.0386123	0.712258	0.339499	0.143498	0.0209958	0.786098	DEGS1	0.0475667	0.0372077	0.206959	0.0322984	0.140021	0.816037	0.248878	AP4B1	0.0521737	0.276836	0.842631	-0.600942	4.48202	0.455309	0.912861	HIST2H2AC	0.272433	0.30117	0.34873	1.02404	1.26364	0.334933	0.67058	SH3YL1	-0.216504	0.0195699	8.76776e-16	0.140856	0.0739951	0.0663867	2.27457e-14	PUM2	-0.0210972	0.0272938	0.436713	0.355115	0.120079	0.00419916	0.490314	RNASEH1	-0.120057
PPM1B	-0.222442	0.0374071	8.31026e-06	0.468591	0.162198	0.004999	8.20967e-05	CNIH4	0.265013	0.0378211	0.000164313	0.0857829	0.151166	0.576685	0.000586988	HIPK1	-0.37294	0.290012	0.179564	1.36732	17.6213	0.20136	0.349657	SV2A	-0.0358939	0.373075	0.922815	-0.733302	2.15585	0.430114	0.977716	ACP1	0.10503	0.0166655	0.00193963	0.500225	0.11631	0.00131116	0.00324411	SF3B6	0.096804	0.0140153	0.00220076	0.300337	0.185	0.104579	0.00405828	RPS7	-0.192801
MCFD2	0.0483429	0.0478846	0.314337	0.0869618	0.156396	0.580284	0.414123	LBR	0.147138	0.0249947	0.000398974	0.0480734	0.116151	0.678664	0.00107686	BCAS2	0.463795	0.164248	0.00679864	-1.73156	0.481997	0.0113977	0.0365006	SF3B4	0.184793	0.131308	0.159768	3.02276	1.17129	0.124575	0.475088	TMEM18	0.0971653	0.0274935	0.000955431	0.136007	0.0996601	0.174365	0.00183357	ITSN2	0.0232561	0.0207285	0.263547	-0.120127	0.0959425	0.211758	0.309699	LINC01871	0.222795
TTC7A	-0.0432417	0.0410102	0.294541	-0.131687	0.155766	0.422116	0.392721	SRP9	0.269078	0.0162434	2.2461e-06	-0.0232153	0.142314	0.869426	2.14716e-05	NRAS	0.356431	0.165916	0.0345931	1.47254	1.18641	0.34753	0.114384	VPS45	0.277303	0.367656	0.420516	0.814488	2.46812	0.40092	0.728077	ADI1	0.222033	0.0241172	0.000128913	0.31912	0.0920941	0.00259158	0.000451404	PTRHD1	-0.117717	0.024193	2.99685e-05	0.182313	0.0938049	0.0489902	0.000204256	ID2	0.062789
CALM2	-0.0415175	0.0161883	0.0119976	0.41443	0.0805834	0.000682552	0.0250017	PYCR2	-0.152464	0.0418548	0.00048337	0.149363	0.135283	0.279344	0.00122333	CSDE1	-0.0150838	0.0743876	0.838632	0.163997	0.651057	0.771446	0.911325	PLEKHO1	-0.202435	0.30215	0.483103	-0.0864278	1.15486	0.910618	0.769574	RNASEH1	0.0731525	0.0294843	0.0163967	0.05184	0.102031	0.613277	0.0227322	RAB10	0.281271	0.0266468	1.62872e-05	0.0674812	0.11742	0.561688	0.000124227	KIDINS220	0.153831
FOXN2	0.0962942	0.0392781	0.0159968	0.12253	0.150496	0.417516	0.0322571	H3F3A	0.0769243	0.00761735	0.00102352	0.165969	0.0637911	0.0111978	0.00216274	SIKE1	0.980685	0.212319	0.0020692	0.992136	1.13595	0.40152	0.0229467	ANP32E	0.18821	0.191566	0.319136	-0.291163	0.605367	0.562088	0.640822	RPS7	-0.180618	0.00343886	1.04636e-94	0.315814	0.0238946	9.51848e-07	6.28862e-92	HADHA	-0.122711	0.0181027	7.06446e-07	0.0432267	0.105604	0.671866	8.92948e-06	ITGB1BP1	0.356298
ERLEC1	0.1085	0.0451167	0.0155969	0.209881	0.158055	0.195361	0.031562	PARP1	0.217555	0.0290913	5.34266e-05	0.343431	0.121191	0.00519896	0.000267204	ATP1A1	0.226535	0.147262	0.121176	-0.697178	0.479006	0.134573	0.268438	APH1A	-0.00257031	0.105872	0.981604	0.726213	0.954773	0.356129	0.993152	ID2	0.359739	0.0254329	3.5723e-05	0.339791	0.0882119	0.0025699	0.000182979	HADHB	-0.0699639	0.029793	0.020196	0.13815	0.11751	0.24895	0.0282955	IAH1	0.3992
ACYP2	-0.100219	0.0379254	0.0089982	0.198034	0.124629	0.119576	0.0193755	ARF1	-0.0466534	0.0121391	0.000249698	0.204364	0.125891	0.103579	0.000780512	CD58	0.582365	0.208229	0.0107978	0.209736	0.93266	0.784243	0.0505122	MRPS21	0.282046	0.0912261	0.00379924	-0.761594	0.487857	0.09978	0.0973797	KIDINS220	0.0192239	0.0346311	0.591682	0.32075	0.107321	0.0135973	0.633869	OST4	0.124041	0.00865885	0.000634952	0.0273505	0.0863938	0.759448	0.00165325	YWHAQ	0.165568
SPTBN1	-0.0392349	0.0371461	0.29814	0.211798	0.125475	0.0921816	0.396441	C1orf35	0.00125742	0.0418574	0.977604	0.347351	0.134138	0.0089982	0.98281	TTF2	0.578147	0.274806	0.039792	0.0703455	5.21433	0.908818	0.125547	PRPF3	0.525503	0.313634	0.0927814	1.00387	1.51629	0.440712	0.367527	ITGB1BP1	0.343292	0.0250187	0.0001242	0.160862	0.0893609	0.0737852	0.00044222	ATRAID	0.0769024	0.0165159	0.00144541	-0.0964074	0.127439	0.444911	0.00291768	HPCAL1	-0.0324979
RTN4	0.0288841	0.0316228	0.368126	0.440924	0.135951	0.00327335	0.470521	MRPL55	-0.0704031	0.0290096	0.0165967	0.109367	0.159223	0.495301	0.0239286	MAN1A2	0.352543	0.132975	0.00959808	-0.250555	0.584619	0.606079	0.0465728	RPRD2	0.244532	0.350572	0.465507	-0.64331	2.07019	0.596481	0.754601	IAH1	0.257395	0.0249764	1.73555e-05	0.21154	0.105656	0.04979	0.000105204	SNX17	0.0781159	0.0196999	0.00154079	0.059317	0.123137	0.626875	0.00307627	ODC1	0.148949
RPS27A	-0.154308	0.00402053	1.6197e-53	0.328545	0.0338868	4.72334e-05	2.92227e-51	GUK1	0.0994636	0.011239	0.000825219	0.205833	0.146042	0.159968	0.00182973	TENT5C	0.156774	0.0923541	0.0883823	-0.584562	0.46982	0.339932	0.216927	TARS2	0.275855	0.381006	0.437912	-0.477005	3.33732	0.655869	0.738631	YWHAQ	0.238606	0.0167199	0.000566482	0.598846	0.0735731	9.93693e-05	0.00124709	PPM1G	0.0838802	0.0196306	0.00341196	0.0720295	0.111558	0.509898	0.00569787	PDIA6	0.293928
PPP4R3B	0.204879	0.026137	3.09195e-05	0.551963	0.180789	0.00379924	0.000261064	HIST3H2A	-0.00618196	0.041604	0.887223	0.141289	0.14909	0.35173	0.905447	GDAP2	0.0972828	0.331386	0.766647	-1.29362	25.8977	0.265547	0.867413	MCL1	0.564483	0.173014	0.00339932	0.0496399	0.450874	0.895621	0.0968103	HPCAL1	-0.0152705	0.0224856	0.529294	0.358936	0.113586	0.00598116	0.575757	NRBP1	0.0593163	0.0246182	0.0161968	0.23294	0.116313	0.0481904	0.0230832	LPIN1	0.141225
VRK2	0.271631	0.0421814	0.000244187	0.451443	0.162447	0.00639872	0.00130182	RNF187	0.0528198	0.0256374	0.0383923	0.292083	0.148751	0.0509898	0.0525251	WARS2	0.342116	0.305998	0.240552	2.41081	42.907	0.0727854	0.422885	ENSA	0.305088	0.0961011	0.00259948	0.763053	0.977548	0.332134	0.0968103	ODC1	0.172058	0.0235983	2.17911e-05	0.41673	0.125601	0.000701017	0.000125325	SUPT7L	0.13754	0.033837	0.00388987	0.079477	0.119247	0.496501	0.00634499	LAPTM4A	0.0968455
BCL11A	-0.0707119	0.0244695	0.00419916	0.218719	0.118483	0.0657868	0.0102454	RAB4A	0.0312194	0.0297857	0.296741	-0.0504625	0.164615	0.763447	0.345511	PHGDH	0.611479	0.166038	0.0041022	0.369026	0.417336	0.386523	0.0290928	CTSS	0.23043	0.145922	0.109578	0.589027	1.18799	0.5019	0.402361	PDIA6	0.446101	0.0195978	0.000244396	0.660776	0.0852856	4.66941e-05	0.000690964	MRPL33	0.096903	0.0190084	0.000270737	0.158462	0.13313	0.239352	0.000930842	PUM2	-0.0554688
REL	0.00600344	0.0168312	0.733053	0.0839772	0.0948795	0.379724	0.799998	GNPAT	0.060647	0.0349381	0.0811838	-0.0919438	0.15242	0.544291	0.105199	NOTCH2	-0.11783	0.331613	0.714257	2.07315	49.6301	0.132973	0.835166	ARNT	0.0862648	0.349248	0.794041	-0.654523	1.41216	0.445711	0.928916	LPIN1	0.156631	0.0327116	0.000702657	0.160854	0.108376	0.142172	0.00145787	BABAM2	-0.111163	0.0304294	0.000649489	0.119769	0.11821	0.314937	0.00167978	RHOB	0.462753
USP34	-0.0373287	0.0330803	0.259948	0.254282	0.141806	0.0725855	0.354174	IRF2BP2	-0.0139784	0.0314941	0.656269	0.0977408	0.133447	0.461308	0.698836	SEC22B	0.301858	0.13629	0.0293941	-0.694434	1.01755	0.390722	0.102244	SETDB1	0.0211126	0.243345	0.928614	-1.33592	0.892902	0.10078	0.979782	TRIB2	0.234404	0.0295454	6.45368e-05	0.499143	0.103089	0.000530465	0.000276061	PPP1CB	0.0635674	0.0269081	0.0171966	0.253525	0.113492	0.0253949	0.0243782	SF3B6	0.151947
XPO1	0.0844061	0.0396622	0.0369926	0.433114	0.150227	0.00659868	0.0670247	TOMM20	-0.107113	0.0185176	6.65518e-07	0.201388	0.156846	0.19876	7.47916e-06	NBPF26	-0.179049	0.289622	0.517497	0.134427	6.82851	0.869626	0.690445	CERS2	-0.0901494	0.161483	0.573085	-0.464695	0.822871	0.455109	0.828508	RDH14	-0.0932159	0.0309054	0.00759848	0.242366	0.111993	0.0327934	0.01096	WDR43	0.0976071	0.0309742	0.00423995	-0.101562	0.110112	0.361328	0.00680428	ITSN2	0.0664395
CCT4	0.0405378	0.0243488	0.10098	0.244839	0.156939	0.124375	0.159962	ARID4B	-0.00167298	0.0193498	0.929814	0.23175	0.113495	0.0415917	0.942291	NBPF15	-0.445851	0.27152	0.0915817	0.463316	9.19386	0.603479	0.221366	MINDY1	0.307765	0.347507	0.35213	2.10443	2.11061	0.109578	0.674524	TTC32	0.00353479	0.0308003	0.916417	-0.0271961	0.099437	0.795641	0.927476	YPEL5	-0.0375129	0.0158679	0.0193961	0.350511	0.074762	0.000660224	0.0272849	PTRHD1	0.0159475
COMMD1	-0.0126722	0.0393883	0.753249	0.494225	0.177306	0.0089982	0.815842	LYST	-0.0121565	0.0257989	0.625875	0.12838	0.10491	0.221556	0.669112	AC245014.3	0.278778	0.22986	0.224755	-0.175066	0.912072	0.846031	0.405669	CDC42SE1	0.414027	0.197905	0.0387922	2.85184	1.22126	0.0693861	0.23942	LAPTM4A	0.258101	0.0210487	0.000677313	0.0576399	0.12817	0.652869	0.0014167	LBH	0.0646395	0.015042	0.0026094	0.125876	0.07339	0.0885823	0.00463478	RAB10	0.339107
MDH1	0.161245	0.0295181	0.000139703	0.0550777	0.168022	0.742052	0.000880334	ADSS	-0.0415905	0.0273171	0.127574	-0.0553153	0.123018	0.659468	0.160147	GPR89A	0.651839	0.278318	0.0263947	0.322847	9.33322	0.694261	0.0948515	MLLT11	0.347955	0.243113	0.15057	-0.174183	0.632806	0.74825	0.464429	PUM2	-0.0396385	0.0254352	0.169166	0.33779	0.110762	0.00279944	0.202662	DPY30	0.143267	0.0257315	0.000463876	0.00279066	0.125292	0.984803	0.00134025	HADHA	-0.168024
UGP2	-0.0278468	0.0360672	0.444511	-0.0428456	0.15708	0.787842	0.545768	COX20	0.152118	0.0318791	0.000792684	0.0214473	0.11615	0.845431	0.00177636	RNF115	0.17259	0.158957	0.273545	-0.223199	0.829832	0.784243	0.461298	SCNM1	0.22208	0.173289	0.191962	-0.0234541	0.782821	0.968006	0.509818	SF3B6	0.249467	0.0145367	0.000162562	0.444302	0.106456	0.00225008	0.000522924	YIPF4	0.110181	0.0296113	0.00306569	0.00827904	0.120132	0.946411	0.0052237	HADHB	-0.0990119
PELI1	-0.0899259	0.0249369	0.00125952	0.383827	0.0753075	0.000601484	0.0042158	HNRNPU	0.195154	0.0162887	0.000542394	0.157099	0.0985899	0.105979	0.00133687	POLR3C	0.128622	0.273087	0.622076	-1.21874	1.0938	0.0739852	0.770947	VPS72	0.0989885	0.167768	0.547091	-0.503323	0.91968	0.479704	0.812021	ITSN2	0.0565178	0.0205623	0.0111978	0.0545478	0.0996951	0.582883	0.0158723	BIRC6	0.14486	0.0222884	0.000163891	-0.0349838	0.0945157	0.715057	0.000683895	OST4	0.212785
AFTPH	-0.0324777	0.0332778	0.332334	-0.0981478	0.125075	0.432713	0.431857	CNST	-0.00807929	0.0351205	0.821436	-0.166132	0.150042	0.267946	0.848166	PIAS3	0.209041	0.322307	0.479704	-0.773087	46.6758	0.594681	0.658673	AL391069.2	-0.342611	0.448969	0.404919	-1.61644	4.23354	0.187363	0.715284	PTRHD1	-0.0268674	0.0236794	0.280544	0.251959	0.0950462	0.0215957	0.322076	EIF2AK2	0.840679	0.0237636	1.70211e-06	0.809005	0.0821424	6.03016e-05	1.94623e-05	ATRAID	0.172825
SERTAD2	-0.0403712	0.0470328	0.388722	0.0169662	0.162048	0.903819	0.491531	ACP1	0.108911	0.0195281	0.00193683	0.383784	0.180608	0.0337932	0.00358293	PEX11B	0.068047	0.179049	0.70006	-0.0751246	1.05252	0.929214	0.82573	PI4KB	-0.0499589	0.244489	0.831634	-0.375237	1.1836	0.690262	0.944986	RAB10	0.274627	0.0279335	2.66016e-05	0.120396	0.111179	0.275745	0.000145341	CEBPZOS	0.133058	0.0240901	0.000482575	-0.200597	0.107695	0.0661868	0.0013772	MPV17	0.179673
RAB1A	-0.0824261	0.0399642	0.0411918	0.253805	0.152279	0.0971806	0.0733534	TMEM18	0.229326	0.0426085	0.000244947	-0.126761	0.136821	0.353129	0.000770767	RBM8A	0.399005	0.084206	0.000815922	-0.020738	1.13285	0.970606	0.0136293	AL391069.3	0.493901	0.407394	0.190162	-0.569677	3.60165	0.584883	0.50772	HADHA	-0.207268	0.0164052	2.89228e-15	0.466227	0.0836975	0.000628148	7.24276e-14	CEBPZ	0.149212	0.026549	0.000127099	0.011644	0.0933913	0.907219	0.00057376	SNX17	0.128466
ACTR2	0.00772673	0.0194715	0.693061	0.29698	0.123602	0.0179964	0.77109	ADI1	0.161607	0.0390129	0.00107038	0.0806193	0.136137	0.560488	0.00224667	LIX1L	-0.116922	0.231283	0.592681	1.82668	3.95605	0.215357	0.749432	PSMB4	0.0760808	0.142676	0.597281	0.909566	0.98106	0.264347	0.839713	HADHB	-0.0264359	0.0256751	0.320136	0.275106	0.109708	0.0145971	0.364397	CDC42EP3	-0.0693549	0.0241456	0.00279944	0.0368422	0.090105	0.693661	0.00487518	PPM1G	0.222026
C1D	0.0023247	0.0315401	0.938212	0.357704	0.173266	0.0389922	0.95521	RNASEH1	-0.0676258	0.0357688	0.0579884	-0.0934321	0.146667	0.522296	0.0772361	POLR3GL	-0.017992	0.161732	0.913017	-1.17324	0.545958	0.0719856	0.953073	POGZ	0.022786	0.221392	0.918616	-0.798523	1.06286	0.35233	0.976273	OST4	0.199755	0.00861171	0.000308306	0.201437	0.0730459	0.00679864	0.000818065	HNRNPLL	0.154822	0.032779	0.000255419	0.0993046	0.101982	0.335533	0.000906882	NRBP1	0.120345
PLEK	0.215546	0.0289377	0.000937496	0.168951	0.0980419	0.0895821	0.00341131	RPS7	-0.14117	0.00523708	2.30518e-39	0.139542	0.0458744	0.0029994	1.89225e-37	TXNIP	-0.0578176	0.0900158	0.515097	0.229629	0.705885	0.682863	0.688398	MRPL9	0.346084	0.157417	0.0311938	0.439388	1.1394	0.665667	0.215066	ATRAID	0.127719	0.0160925	0.00091513	0.522741	0.158415	0.00458504	0.00177608	SRSF7	0.0388492	0.0107141	0.00168456	0.131792	0.0535951	0.0153969	0.00327491	SUPT7L	0.0410097
ARHGAP25	-0.109807	0.03348	0.00316294	0.104138	0.120744	0.387323	0.00828307	LINC01871	-0.0647478	0.0375902	0.0859828	-0.0174748	0.102878	0.868026	0.110809	AC239799.2	0.145847	0.559974	0.778644	0.33187	72.4991	0.729854	0.874532	THEM4	0.278283	0.20009	0.163967	0.49119	1.14354	0.620676	0.480794	SNX17	0.0875821	0.0196624	0.00318856	0.349368	0.109015	0.0029994	0.0049411	EML4	-0.159672	0.0155104	3.90135e-12	0.0711921	0.0730928	0.335333	9.10141e-11	MRPL33	0.151435
NFU1	0.067368	0.0404058	0.0927814	-0.231833	0.173544	0.179964	0.148832	ID2	0.0427994	0.0166067	0.0125975	0.194556	0.0624041	0.00239952	0.0185234	PRKAB2	0.106887	0.368129	0.74865	1.76993	95.9232	0.281544	0.858305	S100A10	0.753826	0.247588	0.00379924	-0.351045	0.439675	0.377524	0.0973797	PPM1G	0.235941	0.0199095	0.000515168	0.586655	0.0819785	0.00016642	0.00116763	COX7A2L	0.153211	0.0143955	0.000725855	-0.100312	0.117564	0.383123	0.00180477	BABAM2	-0.153699
ANXA4	0.223843	0.0360489	0.000311807	0.283441	0.102617	0.00619876	0.00157884	KIDINS220	0.0450323	0.0390985	0.25175	-0.0873664	0.140676	0.546891	0.296601	CHD1L	0.308157	0.224994	0.160768	1.02124	1.35774	0.272346	0.32572	S100A11	0.952485	0.252264	0.00531072	-0.236981	0.667871	0.678264	0.099401	NRBP1	0.0776396	0.0251988	0.00259948	0.273013	0.10415	0.009998	0.00413486	ZFP36L2	-0.149262	0.00931631	8.67283e-20	0.0337632	0.0363033	0.355929	3.17334e-18	FOSL2	-0.378371
SNRNP27	-0.0478497	0.0382664	0.214957	0.17243	0.138903	0.215957	0.300887	ITGB1BP1	0.328811	0.0250596	1.36265e-05	-0.200213	0.153824	0.190162	9.38194e-05	GPR89B	0.220948	0.252606	0.365127	-0.803279	0.573908	0.110378	0.557221	S100A9	-0.20128	0.602608	0.767047	0.234849	1.89571	0.746051	0.917368	MRPL33	0.180172	0.0191279	0.000571008	0.244888	0.117795	0.0427914	0.00125094	LRPPRC	0.0231912	0.0292934	0.422116	0.194176	0.124649	0.127375	0.475	PPP1CB	-0.179511
PCBP1	-0.0398434	0.0172915	0.0265947	-0.0566118	0.0558997	0.319536	0.0501742	IAH1	0.239853	0.0299543	0.000218466	0.159855	0.155215	0.304139	0.000722353	NBPF14	-0.0174562	0.241719	0.941212	2.14853	2.29291	0.054989	0.967344	S100A12	-0.376367	0.531215	0.486703	-0.503153	2.57059	0.4987	0.772109	BABAM2	0.11163	0.0330804	0.00569935	0.217377	0.106706	0.054789	0.00832733	PPM1B	-0.0186682	0.0288225	0.517097	0.0481699	0.111684	0.656469	0.569347	WDR43	0.0285082
TIA1	0.043777	0.0360942	0.228754	0.20313	0.138224	0.145371	0.318251	YWHAQ	0.181764	0.0150422	9.28545e-05	0.144063	0.0939074	0.125175	0.000388282	PDE4DIP	-0.297841	0.219889	0.166767	-1.10518	0.708348	0.118176	0.333161	S100A8	-0.0086247	0.552153	0.990202	0.45967	1.93179	0.629474	0.996299	PPP1CB	0.156635	0.0240084	0.00174374	0.255929	0.105133	0.0167966	0.0029688	CALM2	0.106485	0.00997394	0.00107299	0.188739	0.0876466	0.0283943	0.00233985	YPEL5	-0.290237
SNRPG	0.149683	0.0210377	0.00103879	0.0736718	0.147041	0.623475	0.00363736	HPCAL1	-0.138423	0.0296168	6.1972e-05	0.147999	0.134655	0.272945	0.000291415	HIST2H2AC	0.690921	0.226061	0.00579884	0.0844482	0.399873	0.825035	0.0330601	S100A6	0.191587	0.1228	0.116377	0.358842	0.240313	0.130374	0.415422	WDR43	0.0710597	0.0271132	0.0129974	0.0521853	0.0950767	0.579884	0.0182866	FOXN2	0.132698	0.0278015	0.000538001	0.206964	0.114675	0.0729854	0.00147484	LBH	-0.00622958
FAM136A	0.0315824	0.0440658	0.467307	0.358693	0.153554	0.0225955	0.568462	ODC1	0.174328	0.0309969	0.000281595	0.174958	0.129987	0.180364	0.000850642	SF3B4	0.036975	0.118166	0.75225	-0.819968	0.520061	0.191562	0.860229	S100A4	0.277112	0.0832031	0.00324587	0.390953	0.187063	0.0381924	0.0968103	YPEL5	-0.0513372	0.0163091	0.009998	0.238778	0.0724876	0.00437429	0.0142557	ERLEC1	0.0504289	0.0276814	0.0681864	0.0345336	0.109266	0.747451	0.0889699	DPY30	0.310276
NAGK	-0.0274863	0.0438692	0.527095	0.136395	0.153431	0.373725	0.620708	PDIA6	0.311157	0.0177772	0.000425043	0.153108	0.103955	0.142172	0.00112392	PLEKHO1	0.110684	0.305482	0.711658	-0.147396	16.1685	0.789842	0.832826	CHTOP	0.0419301	0.189799	0.820436	0.0919217	0.919734	0.90122	0.940666	LBH	-0.125914	0.0152524	3.04639e-09	0.381059	0.069673	0.000496925	5.06233e-08	ACYP2	0.00690317	0.0326368	0.833433	0.166376	0.109311	0.121376	0.860414	YIPF4	0.0772662
MPHOSPH10	-0.153149	0.0462188	0.00126299	0.0621995	0.158049	0.696061	0.0042158	LPIN1	0.126439	0.0406322	0.00239952	-0.128257	0.159586	0.425115	0.00428194	ANP32E	0.412098	0.124995	0.00472356	-0.453769	0.378911	0.381124	0.0306432	ILF2	0.265112	0.0935902	0.00639872	0.232221	0.572885	0.605479	0.104294	DPY30	0.200734	0.0245955	5.34138e-05	0.0999822	0.111829	0.381324	0.000245345	SPTBN1	0.100477	0.0314412	0.00239952	0.437836	0.113627	0.00244774	0.00435528	BIRC6	0.220226
ZNF638	0.0604542	0.0321145	0.064987	0.139174	0.153969	0.359528	0.109526	LAPTM4A	0.0427425	0.0206535	0.0395921	0.375877	0.205111	0.0683863	0.0541077	APH1A	0.0137215	0.0887515	0.882024	0.699425	0.892165	0.314137	0.935998	INTS3	-0.194289	0.333247	0.546291	0.562776	1.34483	0.641272	0.811603	YIPF4	0.0208869	0.0265567	0.474705	0.109724	0.121234	0.393721	0.522843	RTN4	0.0497401	0.0178081	0.00539892	0.11388	0.0976715	0.247351	0.00843445	EIF2AK2	0.893048
CCT7	0.0657992	0.0267734	0.0165967	0.353856	0.157008	0.0245951	0.033349	PUM2	0.00498056	0.0324135	0.875225	0.0238082	0.151146	0.873025	0.895138	MRPS21	0.171377	0.0794708	0.0307938	-0.56315	0.493861	0.410518	0.105777	GATAD2B	0.114846	0.241788	0.619476	0.120368	1.33527	0.924415	0.848647	BIRC6	0.124512	0.0235824	0.00281331	-0.00578333	0.0955647	0.946411	0.00441461	RPS27A	-0.145956	0.00336422	2.82201e-60	0.476686	0.0202488	2.19636e-06	4.90465e-58	CEBPZOS	0.186054
TPRKB	0.00820065	0.0408246	0.840032	0.104013	0.142652	0.469506	0.881909	RHOB	0.286654	0.0414461	0.00014211	0.0920649	0.139302	0.510898	0.000527881	PRPF3	-0.162648	0.24884	0.5019	-1.03535	0.660337	0.119376	0.677716	CRTC2	0.192334	0.372534	0.582683	-0.305643	2.24746	0.777445	0.834082	EIF2AK2	0.855919	0.0257489	1.75635e-07	0.638475	0.0928167	0.000112286	2.2782e-06	PPP4R3B	0.0967009	0.021248	0.00151384	0.000893453	0.111002	0.996601	0.00302942	CEBPZ	0.0790652
DUSP11	-0.118524	0.0438005	0.0089982	0.511906	0.165753	0.00316858	0.0193755	ATAD2B	-0.107353	0.0414627	0.00859828	0.260721	0.130132	0.0461908	0.0129713	RPRD2	0.261406	0.306114	0.366527	-0.442713	21.0342	0.54869	0.558524	SLC39A1	0.294349	0.209482	0.15157	2.03415	1.17962	0.167766	0.466193	CEBPZOS	0.0631688	0.0221535	0.00879824	-0.115314	0.108395	0.295141	0.0126049	REL	-0.11023	0.0216385	1.36222e-06	-0.0251002	0.0900155	0.779644	1.6216e-05	AC006369.1	0.276746
DGUOK	0.117384	0.0248785	0.000480229	0.54949	0.191965	0.00579884	0.0021604	SF3B6	0.0995674	0.0166148	0.0029391	0.372782	0.255988	0.138572	0.00506528	MCL1	0.327806	0.100566	0.00319936	0.219025	0.612666	0.669666	0.025717	CREB3L4	0.177711	0.236232	0.44851	-1.43385	0.709724	0.0475905	0.742999	CEBPZ	0.325312	0.0259671	3.51407e-05	-0.0264678	0.0909983	0.781844	0.000180253	USP34	-0.0317312	0.0240001	0.186763	0.0206807	0.0939939	0.823235	0.226592	CDC42EP3	0.108238
MOB1A	-0.00778496	0.021968	0.737053	0.285952	0.120388	0.0179964	0.802865	ITSN2	0.032566	0.0245615	0.178764	-0.0554949	0.122731	0.637273	0.217887	ENSA	0.341952	0.100618	0.00469788	-0.403014	0.610589	0.39872	0.0305706	JTB	0.0675475	0.0919785	0.454909	1.38223	1.05562	0.144571	0.747244	CDC42EP3	0.0121379	0.0325357	0.716657	0.104068	0.109426	0.341332	0.748411	XPO1	0.140663	0.0303417	0.000513456	-0.0752626	0.110972	0.490502	0.00143666	SRSF7	-0.0944517
DCTN1	0.00818419	0.0475969	0.854029	0.295421	0.143391	0.0393921	0.892293	NCOA1	-0.0695977	0.0372257	0.0611878	-0.117324	0.134389	0.383323	0.0813539	GOLPH3L	-0.0125719	0.236301	0.954009	1.49701	1.15756	0.188362	0.973584	RAB13	0.347557	0.136795	0.0109978	0.475393	1.08551	0.574085	0.132868	HNRNPLL	0.181839	0.0291207	0.000175958	0.12717	0.107123	0.233753	0.000552705	CCT4	0.200399	0.0167631	8.59531e-06	0.110319	0.108578	0.315337	7.66084e-05	EML4	-0.487072
WBP1	0.0576479	0.0368071	0.118376	0.102187	0.17954	0.571686	0.182052	PTRHD1	-0.153243	0.0281968	5.27993e-06	0.167582	0.117267	0.152569	4.44031e-05	CTSS	0.130476	0.0976567	0.178164	0.944824	0.667708	0.110978	0.348067	RPS27	0.0753627	0.0484264	0.122775	0.174912	0.17427	0.320936	0.425257	GALM	0.307226	0.0338355	5.56633e-05	0.292362	0.0994792	0.00339932	0.000250941	COMMD1	0.079845	0.0268875	0.00279944	0.0384376	0.122693	0.74825	0.00487518	COX7A2L	0.201026
AUP1	0.0318731	0.0214613	0.142771	0.0507617	0.127882	0.692861	0.213348	RAB10	0.345303	0.0325115	9.25737e-05	-0.00875514	0.140915	0.95161	0.000387537	ARNT	-0.320316	0.253101	0.193961	1.06894	1.89317	0.353129	0.368475	TPM3	0.285281	0.0688006	0.00599294	0.661716	0.498783	0.131174	0.101839	SRSF7	0.185107	0.0112982	3.87211e-10	0.256002	0.0524225	0.000698245	7.0165e-09	B3GNT2	0.0842855	0.0297717	0.00459908	0.00258337	0.110186	0.982404	0.00731643	ZFP36L2	-0.407824
HTRA2	0.0504642	0.0463237	0.279344	0.0209833	0.209383	0.923415	0.375673	HADHA	-0.066568	0.0240678	0.00439912	-0.0772736	0.132276	0.555689	0.00707456	SETDB1	0.363428	0.292437	0.196361	2.9984	18.9431	0.0331934	0.371948	C1orf43	0.26276	0.123094	0.0333933	-0.0196817	0.638199	0.970406	0.221582	EML4	0.00593603	0.0145968	0.758248	0.16034	0.0771226	0.0559888	0.784782	MDH1	0.225159	0.0198279	4.02225e-05	0.274782	0.131221	0.039992	0.000250562	LRPPRC	0.030422
POLE4	-0.0128185	0.0268985	0.641672	0.241435	0.139303	0.0959808	0.725	HADHB	0.0337656	0.0357952	0.34793	0.134689	0.146818	0.354729	0.398117	CERS2	0.775755	0.258974	0.00679864	0.218874	1.78779	0.758048	0.0365006	UBAP2L	0.282754	0.2674	0.277345	-1.45415	0.940743	0.0989802	0.599446	COX7A2L	0.0581865	0.0134797	0.000349813	0.117905	0.0978669	0.226755	0.000894172	UGP2	0.214404	0.0231503	4.63087e-05	-0.19272	0.11394	0.0881824	0.000280434	PPM1B	0.149821
SUCLG1	0.124616	0.0395125	0.00853202	0.0328797	0.143411	0.821236	0.0185936	OST4	0.143331	0.0116305	0.000445657	0.19628	0.12144	0.108978	0.00116376	CDC42SE1	-0.00910267	0.134097	0.94901	0.240139	0.651501	0.696661	0.971667	HAX1	0.207505	0.159016	0.188362	-0.280114	1.10104	0.747451	0.506016	ZFP36L2	-0.365646	0.00999041	6.51511e-38	0.45526	0.0372376	8.90107e-05	3.98195e-36	RAB1A	-0.0819566	0.0266416	0.00239952	-0.0194468	0.108852	0.857029	0.00435528	CALM2	0.171835
TMSB10	0.0827391	0.00620705	0.000738651	0.221761	0.0333884	0.000633026	0.00290923	PREB	0.187698	0.0386696	0.00074887	0.0796925	0.153133	0.607079	0.00170551	GABPB2	-0.16855	0.361477	0.607279	-0.00386762	60.2789	0.996601	0.759708	IL6R	0.539973	0.361952	0.116977	1.78397	2.06187	0.10058	0.416881	LRPPRC	0.0219214	0.0264809	0.459908	0.235876	0.108396	0.0325935	0.508408	ACTR2	0.0971252	0.0150589	0.00129475	0.0649486	0.0789789	0.424715	0.00267731	FOXN2	0.187891
TGOLN2	-0.0157788	0.0294991	0.588482	0.200748	0.117505	0.0923815	0.678318	ATRAID	0.18715	0.0200859	0.000286075	-0.0312522	0.157555	0.835033	0.000856636	SCNM1	0.0921858	0.133606	0.486503	0.0193531	0.861875	0.971006	0.664481	ADAR	0.428214	0.196838	0.0325935	-0.238591	0.630749	0.616477	0.21962	PPM1B	-0.08864	0.0264136	0.00416977	0.0297686	0.108264	0.814037	0.00625465	C1D	0.0837904	0.0216576	0.00239159	0.107389	0.141805	0.445511	0.00435528	ERLEC1	0.137916
CAPG	0.00268471	0.0245917	0.919416	0.409637	0.0872408	0.0010264	0.941104	MPV17	0.28406	0.035727	0.00109449	-0.0705917	0.150077	0.636273	0.00228379	VPS72	0.0941041	0.191795	0.614877	-0.941488	0.523716	0.139972	0.766785	PMVK	0.405359	0.200881	0.0491902	1.76775	1.14201	0.10018	0.269269	CALM2	0.14554	0.0113153	4.91691e-06	0.658394	0.0868386	0.000113115	4.05094e-05	PLEK	0.203508	0.0156432	0.000687181	0.218762	0.0485236	0.000441254	0.00174314	ACYP2	-0.0136673
MAT2A	0.0421238	0.041746	0.317936	0.239823	0.148569	0.110578	0.418382	SNX17	0.130445	0.0227226	0.000342052	0.263381	0.161102	0.104179	0.000966759	PIP5K1A	0.0132911	0.334176	0.961208	1.54074	56.4002	0.232354	0.978143	PBXIP1	-0.120979	0.15133	0.421516	0.612168	0.530375	0.217357	0.728757	FOXN2	0.109727	0.0268832	0.0015292	0.223956	0.10721	0.0431914	0.00265784	ARHGAP25	0.107109	0.0245999	0.00068821	0.249719	0.0964209	0.0103979	0.0017436	RTN4	0.233952
VAMP8	0.160933	0.020955	0.000261251	0.614842	0.194734	0.0029994	0.00137568	PPM1G	0.121731	0.0222085	0.000360251	0.367144	0.143222	0.0107978	0.00100838	PSMD4	0.313953	0.0970813	0.00239952	-0.124977	0.540573	0.789842	0.0241208	PYGO2	0.571585	0.428059	0.143371	0.438734	6.72785	0.707459	0.457301	PPP1R21	0.00743508	0.0337442	0.831434	0.161914	0.113941	0.15237	0.851505	NFU1	0.0314579	0.0317003	0.321936	0.0248429	0.117499	0.833433	0.373016	RPS27A	-0.215157
VAMP5	0.148056	0.0397756	0.00121185	0.296103	0.135402	0.030194	0.00408879	NRBP1	-0.0206506	0.0272117	0.44831	-0.0154572	0.147425	0.907818	0.498328	RFX5	0.211513	0.251803	0.395321	0.196395	1.27802	0.845631	0.58341	SHC1	0.0960813	0.289938	0.737253	0.743769	1.23787	0.5025	0.905068	ERLEC1	0.156773	0.0308208	0.000479166	-0.0262878	0.0983871	0.797441	0.00111189	AAK1	0.0321561	0.017273	0.0639872	0.152965	0.095187	0.106379	0.0838686	PPP4R3B	0.146805
RNF181	0.236314	0.0287009	0.000103123	0.0460742	0.189803	0.811638	0.000705603	GPN1	-0.0365911	0.0436504	0.40092	0.0667319	0.152301	0.663867	0.452037	PSMB4	0.188156	0.100299	0.0565887	0.537841	0.771045	0.337333	0.159437	CKS1B	0.0444058	0.258403	0.863627	0.259335	0.52557	0.556089	0.956075	ACYP2	-0.0522876	0.03114	0.116377	-0.0173697	0.109295	0.870426	0.144162	ANXA4	0.174823	0.0291196	0.00101689	0.192664	0.0980433	0.0487902	0.00224997	REL	-0.106568
GNLY	-0.0750806	0.0751567	0.323335	0.32827	0.33105	0.321536	0.423374	SUPT7L	0.0223985	0.0396106	0.568686	0.162379	0.141025	0.24995	0.613882	POGZ	0.181063	0.174111	0.297341	0.400498	1.10514	0.653069	0.486533	ADAM15	0.800967	0.270269	0.00759848	0.311545	1.15287	0.735653	0.11061	SPTBN1	-0.00867295	0.0263312	0.755649	0.170188	0.0949731	0.0769846	0.782784	GMCL1	0.091712	0.0341622	0.0069986	0.0453162	0.111446	0.689462	0.0106093	USP34	-0.118048
IMMT	-0.0077374	0.0469937	0.871626	0.0598851	0.158849	0.695061	0.906124	MRPL33	-0.0234163	0.0229106	0.305539	-0.125575	0.169209	0.45211	0.354553	SNX27	0.697864	0.36828	0.054789	0.0513925	73.8337	0.977604	0.155961	SLC50A1	0.328396	0.190366	0.0823835	-1.07824	0.881022	0.159968	0.349422	RTN4	-0.0104405	0.0181396	0.59888	0.180144	0.0889042	0.0425915	0.64101	SNRNP27	0.0393863	0.029547	0.182763	0.170198	0.114161	0.135973	0.222439	XPO1	0.327701
CHMP3	-0.0935783	0.0394837	0.020196	-0.0306689	0.144389	0.827834	0.039561	BABAM2	-0.0179503	0.0348752	0.605879	0.108281	0.134669	0.425515	0.650312	MRPL9	0.202573	0.125797	0.105179	0.0396578	0.752884	0.95061	0.242919	KRTCAP2	0.367104	0.0789158	0.000394749	1.4987	1.12503	0.144571	0.0716688	RPS27A	-0.180155	0.00304908	5.51314e-68	0.504716	0.0188683	1.29297e-09	1.10447e-65	PCBP1	0.226437	0.0124259	0.000354195	0.240377	0.0475805	0.000550157	0.00111319	CCT4	0.205137
KRCC1	0.16669	0.0398836	0.00101273	0.108217	0.165526	0.518496	0.00358272	FOSL2	-0.393881	0.0286467	3.26575e-13	0.13627	0.121307	0.259348	7.61201e-12	THEM4	-0.313143	0.187756	0.0905819	-0.507684	0.407546	0.206759	0.21984	MTX1	0.169469	0.169382	0.313537	0.75206	1.20249	0.539092	0.637412	CFAP36	-0.158295	0.0259388	6.82564e-07	0.0115959	0.101308	0.906419	7.85484e-06	TIA1	0.132809	0.030041	0.00228541	-0.0302539	0.102352	0.778044	0.00419435	COMMD1	0.229376
EIF2AK3	0.245614	0.0464185	0.000380857	0.192212	0.164383	0.238552	0.00183111	PPP1CB	0.0214517	0.0328528	0.514497	-0.221761	0.133241	0.0985803	0.562298	S100A10	-0.533282	0.0840239	6.70366e-09	0.465658	0.780799	0.578084	1.60039e-06	GBA	-0.443187	0.23456	0.0607878	2.11272	1.26592	0.204359	0.298729	PPP4R3B	0.0269085	0.0202899	0.221756	0.234829	0.102323	0.0221956	0.259458	SNRPG	0.169467	0.0158265	0.000734299	0.248294	0.110828	0.0257948	0.00181183	B3GNT2	-0.390638
RPIA	0.00737476	0.033823	0.825835	0.291322	0.18074	0.109178	0.870529	WDR43	-0.00327301	0.0421157	0.939412	-0.121751	0.144392	0.39992	0.949979	S100A11	0.298515	0.13519	0.0279944	0.84479	0.380702	0.0317936	0.0987178	FAM189B	0.0593981	0.257834	0.805839	0.0153579	1.05294	0.983603	0.933859	REL	0.00961733	0.0247204	0.733053	0.0781276	0.0925355	0.410918	0.762883	FAM136A	0.00135183	0.0306925	0.962208	0.0261734	0.115522	0.827634	0.969459	MDH1	0.341585
IGKC	0.303823	0.0338497	1.05477e-05	-0.667466	0.418276	0.10178	0.000101566	YPEL5	-0.212865	0.0200707	1.62706e-11	0.413949	0.103493	0.000644907	3.26796e-10	S100A9	0.94575	0.280966	0.00217118	1.99133	0.924054	0.0809838	0.0235606	FDPS	0.206701	0.127633	0.103379	1.51429	1.07863	0.119176	0.388407	USP34	-0.0545338	0.0244973	0.0521896	0.258601	0.0981658	0.009998	0.0675262	MPHOSPH10	-0.195931	0.0312904	2.40729e-07	0.0681048	0.108901	0.524095	3.36054e-06	UGP2	0.234454
IGKV4-1	0.18722	0.0528999	0.00143542	0.14735	0.0682822	0.0321936	0.00467296	LBH	0.0293311	0.0202892	0.144971	-0.0988404	0.0913551	0.289342	0.179833	S100A12	0.373666	0.382395	0.314937	1.63423	1.17043	0.10178	0.505282	RUSC1	0.321821	0.334794	0.305539	-1.17594	1.37825	0.169966	0.628383	XPO1	0.213616	0.0289524	0.000194497	0.236842	0.0998169	0.0421916	0.000591076	ZNF638	0.146096	0.0251944	0.000306741	0.133766	0.112635	0.231154	0.00101161	AFTPH	0.0516217
IGKV1-5	0.312073	0.0568362	0.000128858	0.0104421	0.0491252	0.841232	0.000829476	DPY30	0.133401	0.031988	0.000519539	0.000928195	0.150162	0.997401	0.00129661	S100A8	0.843261	0.328854	0.00859828	0.459828	1.12104	0.824835	0.0430636	ASH1L	0.0418209	0.164342	0.791242	0.508983	1.10716	0.589082	0.926968	CCT4	0.157486	0.0150067	0.000586632	0.673863	0.0960192	0.000284177	0.0012728	CCT7	0.0887758	0.0177414	0.000380529	0.12946	0.130624	0.318136	0.00117471	RAB1A	-0.0633774
IGKV1-6	0.379385	0.17437	0.0291942	0.219187	0.0804758	0.00619876	0.05439	YIPF4	0.171411	0.0353924	0.000643433	-0.095013	0.152918	0.54889	0.00151661	S100A6	-0.572386	0.0860858	8.56592e-08	0.891214	0.905295	0.412717	1.46069e-05	ASH1L-AS1	0.176224	0.272469	0.504099	0.855019	1.5095	0.586683	0.78491	COMMD1	0.0534437	0.0274759	0.0573885	0.122677	0.120777	0.313337	0.0738555	TPRKB	0.0199056	0.0285107	0.490502	0.032686	0.106406	0.74765	0.543508	ACTR2	0.188141
IGKV1-8	0.420729	0.102481	0.00103407	0.117884	0.0749836	0.118376	0.00362825	BIRC6	0.21328	0.0264382	0.00015284	0.102007	0.124187	0.411918	0.000556533	S100A4	-0.146943	0.122153	0.220356	1.58576	0.758593	0.110378	0.400149	YY1AP1	0.266692	0.19552	0.166167	3.4609	1.19638	0.0573885	0.48334	MDH1	0.268536	0.0188794	0.000369202	0.588625	0.0914735	0.000249475	0.000931008	DUSP11	0.0123975	0.0302434	0.684463	-0.0951058	0.112232	0.40152	0.72892	C1D	0.165412
IGKV1-9	0.00101161	0.107668	0.990402	0.137596	0.082162	0.0985803	0.995046	EIF2AK2	0.90255	0.0283427	5.60562e-06	0.945807	0.122001	0.000163445	4.65205e-05	CHTOP	0.172121	0.149186	0.236153	1.1106	1.05753	0.215357	0.417921	DAP3	0.257755	0.173443	0.133573	-0.7268	0.450152	0.0985803	0.444972	UGP2	0.303075	0.0205365	0.000598923	0.315565	0.104656	0.0029994	0.00128938	DGUOK	0.0902799	0.0165465	0.00314132	0.109708	0.122799	0.368126	0.00533166	PLEK	0.433182
IGKV3-11	0.358148	0.0577723	0.000242944	-0.0324372	0.0476384	0.493901	0.00129924	CEBPZOS	0.217094	0.0287384	0.000149279	0.108294	0.134513	0.415717	0.000547258	ILF2	0.155349	0.0875737	0.0727854	0.777606	0.461181	0.425715	0.189698	GON4L	0.00077343	0.189603	0.995801	2.26463	1.25587	0.135573	0.998139	PELI1	0.409358	0.0241344	4.54439e-06	0.712674	0.077139	3.3431e-05	3.82876e-05	BOLA3	0.168893	0.0260154	0.000370362	0.057111	0.108447	0.605479	0.00115253	ARHGAP25	0.177928
IGKV1-12	0.16393	0.133571	0.222156	-0.402648	0.329048	0.311738	0.309951	CEBPZ	0.0373726	0.0320185	0.233753	-0.0311473	0.118772	0.781844	0.277564	SLC27A3	0.136462	0.294846	0.625075	4.34892	27.9736	0.0277944	0.772793	KHDC4	-0.0416121	0.230619	0.85223	-0.16617	1.06364	0.837433	0.952613	RAB1A	0.0582397	0.0272429	0.0457908	0.0727392	0.104737	0.5005	0.0597185	MOB1A	0.155903	0.0187981	0.000388481	0.0458658	0.0933412	0.635473	0.00118733	NFU1	0.058835
IGKV3-15	0.438794	0.055571	6.15207e-05	-0.0878301	0.0588959	0.132174	0.000459462	CDC42EP3	0.257413	0.0301218	6.68211e-05	0.154659	0.15236	0.312138	0.00030473	GATAD2B	-0.130379	0.257719	0.602679	-0.388262	1.76852	0.538292	0.756863	ARHGEF2	0.16161	0.202098	0.418916	-0.293295	0.978918	0.69786	0.726462	ACTR2	0.12794	0.0160734	0.00132503	0.312395	0.0746557	0.00207676	0.00237243	DCTN1	0.0995767	0.0323297	0.00314532	0.14779	0.107086	0.167367	0.00533583	AAK1	0.0879214
IGKV1-16	0.0590752	0.119932	0.622276	0.220462	0.0739792	0.00339932	0.708927	SRSF7	-0.135621	0.013858	5.35026e-13	0.154228	0.0686668	0.0265947	1.23942e-11	CRTC2	-0.510846	0.213903	0.0179964	0.528456	1.05127	0.59928	0.0724509	SSR2	-0.0256367	0.0707526	0.715057	0.00535662	0.578282	0.992002	0.8943	C1D	0.140742	0.0227904	0.000253848	0.227683	0.116187	0.0505899	0.000709043	WDR54	-0.0185421	0.0311673	0.54889	-0.176033	0.11306	0.123175	0.600548	ANXA4	0.557951
IGKV1-17	0.276309	0.139125	0.0457908	1.15116	0.662425	0.085183	0.0805806	EML4	-0.208459	0.0257411	9.70683e-11	0.118864	0.108923	0.277544	1.78795e-09	SLC39A1	0.424862	0.213758	0.045191	1.57194	1.17857	0.136173	0.135934	LAMTOR2	0.350331	0.129126	0.0069986	3.77781	1.21702	0.124575	0.106379	ARHGAP25	0.0728438	0.0291035	0.0129974	0.308756	0.11337	0.00759848	0.0182866	WBP1	0.0774047	0.0259417	0.00259948	-0.133503	0.125402	0.285343	0.00462425	GMCL1	-0.0202725
IGKV3-20	0.333584	0.0424802	8.72182e-05	0.0766369	0.0395194	0.0545891	0.000612672	COX7A2L	0.170196	0.0184731	0.000767092	-0.0305105	0.16887	0.857628	0.00173862	JTB	0.375327	0.0692425	0.000456948	0.236644	0.843371	0.658268	0.0100686	LMNA	0.241075	0.216809	0.263947	0.223101	0.363085	0.495101	0.586589	NFU1	0.201631	0.0328252	0.000767132	0.0786054	0.109509	0.486103	0.00154829	AUP1	0.0858704	0.0160015	0.00318422	0.0411446	0.106508	0.706259	0.00539131	SNRNP27	0.0875239
IGKV2-24	-0.457758	0.151704	0.00259948	0.0464476	0.205124	0.819636	0.00710041	ZFP36L2	-0.0692198	0.0117042	1.81331e-07	0.302923	0.0481248	0.000285076	2.3054e-06	RPS27	-0.0680745	0.0504937	0.179364	0.163576	1.45377	0.906619	0.349362	PMF1	-0.13502	0.306509	0.65107	-0.487723	0.388024	0.107379	0.86186	AAK1	-0.0754355	0.0167333	8.81104e-05	0.0048591	0.0740441	0.94861	0.000344443	POLE4	0.0748174	0.021682	0.00311244	-0.249718	0.102871	0.0169966	0.00528779	PCBP1	0.441648
IGKV1-27	0.169458	0.114708	0.140772	-0.103362	0.0879419	0.25015	0.21082	LRPPRC	0.0595238	0.0381342	0.120376	0.193975	0.144942	0.182164	0.151564	TPM3	0.113285	0.0969846	0.243551	-0.616257	0.699637	0.279144	0.4269	SMG5	0.0385616	0.290686	0.885623	0.0543894	1.20968	0.953809	0.964096	GMCL1	0.0419223	0.0339777	0.219756	0.259343	0.110365	0.020196	0.257202	SUCLG1	0.231639	0.0245849	5.32572e-05	-0.0179915	0.116882	0.872625	0.000312706	TIA1	0.156961
IGKV2-29	0.764939	0.171351	0.00103232	-0.0318997	0.137925	0.827634	0.00362587	PPM1B	-0.0991285	0.033016	0.00359928	0.28121	0.134283	0.0389922	0.00594787	C1orf43	0.320319	0.100441	0.00697676	-0.808712	0.535918	0.173165	0.0369919	GLMP	0.109416	0.190988	0.563687	-0.116497	1.27179	0.911018	0.822379	SNRNP27	0.063226	0.0285743	0.0321936	0.245653	0.100668	0.0173965	0.0430122	TRABD2A	0.172772	0.0344863	0.000622661	0.0162832	0.102098	0.867826	0.0016298	SNRPG	0.176402
IGKV2-30	0.0587465	0.0910585	0.511498	0.147263	0.0853751	0.0835833	0.606718	CALM2	0.130332	0.0122049	0.000690899	0.456263	0.129108	0.00286185	0.00160294	UBAP2L	0.573506	0.24002	0.0179964	0.278886	2.04808	0.69886	0.0724509	CCT3	0.490929	0.102316	0.000484523	0.327193	0.861711	0.619476	0.073357	PCBP1	0.101908	0.0121588	0.00133754	0.318933	0.0396	3.81785e-05	0.00239007	TMSB10	0.284969	0.00397449	5.50353e-05	0.0761354	0.0224181	0.00166094	0.000319904	FAM136A	0.069685
IGKV1-39	0.345572	0.0610802	0.000280813	0.0733599	0.0800604	0.366327	0.0014477	FOXN2	0.237053	0.0352605	0.000370641	-0.279652	0.164864	0.0867826	0.00102493	HAX1	0.38815	0.0901484	0.00177898	0.205019	0.53635	0.691462	0.0209957	NAXE	0.379953	0.166439	0.0257948	-0.619225	0.956626	0.412318	0.197882	TIA1	0.0499642	0.0273207	0.108978	0.0150956	0.107152	0.887423	0.135696	TGOLN2	-0.00375342	0.0211754	0.862228	0.138099	0.10407	0.189162	0.884362	MPHOSPH10	-0.101306
IGKV2D-29	0.0761819	0.173174	0.667467	0.0656832	0.184119	0.743051	0.747493	ERLEC1	0.132156	0.0309443	0.00116881	0.0601996	0.144783	0.676665	0.00240121	ATP8B2	-0.195512	0.250254	0.428114	-0.62544	0.624285	0.260148	0.613599	GPATCH4	0.199682	0.236814	0.387722	-0.0633383	0.603507	0.903019	0.701848	SNRPG	0.385821	0.0166436	0.000146182	1.02442	0.0816666	3.5643e-05	0.000490811	MAT2A	-0.0472403	0.0331177	0.153969	0.144277	0.105869	0.172765	0.189921	ZNF638	0.1291
IGKV3D-20	0.0232778	0.268753	0.926815	-0.0596773	0.284285	0.835633	0.946057	ACYP2	0.101911	0.0404901	0.0117976	0.0230294	0.128749	0.858428	0.0174219	IL6R	0.262914	0.161177	0.0973805	0.403796	0.479119	0.45231	0.230482	ISG20L2	0.314153	0.35508	0.35233	-1.05762	1.92345	0.185363	0.674524	FAM136A	0.180404	0.0312675	0.000151901	0.466556	0.0986334	0.000699754	0.000502527	VAMP8	0.13607	0.0127212	0.000812394	0.255692	0.116021	0.0307938	0.00193744	CCT7	0.116464
IGKV1D-8	0.3343	0.167864	0.0457908	0.107435	0.132839	0.435913	0.0805806	SPTBN1	-0.271587	0.0384304	9.98992e-08	0.197735	0.130858	0.131774	1.31435e-06	UBE2Q1	-0.0382637	0.196935	0.841832	0.555355	0.970543	0.480904	0.912547	RRNAD1	-0.250736	0.337088	0.437512	-0.977434	1.51947	0.35153	0.738631	MPHOSPH10	-0.0980685	0.0292756	0.00308297	0.152121	0.0999321	0.129574	0.00480224	VAMP5	0.27748	0.0172407	6.59057e-07	0.219752	0.0910498	0.0163967	8.36088e-06	TPRKB	-1.21593e-05
MRPS5	0.194873	0.0406341	0.0006268	-0.0155826	0.124937	0.905419	0.00258876	RTN4	0.221675	0.0189766	0.000155303	0.166535	0.122552	0.170966	0.000562788	ADAR	0.580953	0.130875	0.00213703	0.263126	0.762037	0.684463	0.0234094	HDGF	0.404537	0.259529	0.112378	-0.41793	0.795107	0.5013	0.409192	ZNF638	0.015162	0.0226891	0.55029	0.0686597	0.0968736	0.493101	0.595721	RNF181	0.187921	0.0191106	0.000937724	0.126287	0.130678	0.333733	0.00212624	DUSP11	-0.11603
DUSP2	-0.0667189	0.0812991	0.414317	0.12991	0.301536	0.677864	0.516653	RPS27A	-0.197701	0.00438738	1.95153e-71	0.220941	0.0348851	0.000322922	9.21124e-69	KCNN3	1.2291	0.369944	0.00879824	1.51831	75.9456	0.209358	0.0437287	PRCC	0.256085	0.222336	0.24915	-0.20579	1.20963	0.821236	0.567205	CCT7	0.142015	0.0171399	0.000947603	0.845619	0.109941	0.000143088	0.00182633	GNLY	-0.265536	0.0140398	1.09488e-30	0.5258	0.0209184	1.15005e-06	6.67683e-29	DGUOK	0.172579
STARD7	-0.0839045	0.0314976	0.00919816	-0.278536	0.131877	0.0355929	0.0197317	PPP4R3B	0.0674105	0.0256709	0.00779844	-0.0707422	0.133551	0.591682	0.0118594	PMVK	0.244046	0.10664	0.0209958	0.392845	0.723508	0.558488	0.0803269	ETV3	0.0500426	0.380829	0.885423	1.25546	2.93247	0.213557	0.964096	TPRKB	0.122456	0.0262234	0.00075914	0.223202	0.0935985	0.0195961	0.0015379	IMMT	-0.0328097	0.0302077	0.278144	0.0493705	0.103886	0.644471	0.325532	BOLA3	0.107796
CIAO1	0.0863152	0.0406749	0.0331934	0.520569	0.163898	0.00307718	0.0608161	REL	-0.121751	0.021555	5.45027e-08	0.134391	0.109346	0.216957	7.37642e-07	PBXIP1	-0.219227	0.153185	0.14917	0.461137	1.13704	0.583483	0.310659	MNDA	0.175553	0.632933	0.763647	0.91254	10.72	0.558488	0.915624	DUSP11	0.0352824	0.0296659	0.242951	0.135716	0.107904	0.220156	0.281971	CHMP3	-0.111495	0.0275189	0.000110504	0.0424649	0.105603	0.684263	0.000518351	MOB1A	0.222863
SNRNP200	-0.0268719	0.034864	0.443311	0.0290887	0.133307	0.843431	0.54449	USP34	0.00263155	0.028681	0.931214	0.12022	0.122483	0.326735	0.943204	PYGO2	0.175561	0.300993	0.539292	-0.227549	13.9925	0.735253	0.708439	IFI16	1.19699	0.173749	0.000361069	0.915296	0.657036	0.0909818	0.0715134	DGUOK	0.168962	0.0165383	0.000520461	0.229698	0.106826	0.0377924	0.00117618	CD8A	0.135341	0.0107476	0.000665392	0.0602213	0.0250542	0.0167966	0.00170702	DCTN1	0.323103
COX5B	0.161855	0.0151496	0.000831147	0.417787	0.143988	0.004999	0.00312857	XPO1	0.297403	0.0367182	0.000135773	0.208939	0.122085	0.0863827	0.000511657	SHC1	0.517255	0.189579	0.009998	0.719039	0.970942	0.34993	0.0480898	FCER1A	-0.36436	0.173535	0.0363927	1.11769	0.272411	0.00173663	0.231384	BOLA3	0.394585	0.0256211	3.06578e-06	0.184599	0.103956	0.0819836	2.79878e-05	CD8B	0.314928	0.0117403	3.8927e-07	-0.0754156	0.0269687	0.00459908	5.20424e-06	WDR54	-0.0896337
ACTR1B	0.0617623	0.0438704	0.161368	0.399853	0.164225	0.0161968	0.237005	CCT4	0.238721	0.0212147	5.90356e-05	-0.0394485	0.139131	0.775245	0.000284335	CKS1B	0.415304	0.203242	0.0431914	-0.642033	0.313584	0.05019	0.131913	DUSP23	0.145966	0.13037	0.256949	1.01644	1.08475	0.324535	0.576129	MOB1A	0.141972	0.0203559	0.00130435	0.330636	0.0855573	0.00198948	0.00234353	CYTOR	-0.00794864	0.0186534	0.672066	0.15735	0.0585155	0.00879824	0.717035	WBP1	0.0663397
MITD1	0.180868	0.0367098	0.00320253	0.0174323	0.15615	0.909618	0.00832319	COMMD1	0.128734	0.0312227	0.00141509	0.148701	0.189821	0.435713	0.00276715	FLAD1	0.387693	0.204974	0.0571886	-1.14556	0.684401	0.0731854	0.160747	TAGLN2	0.14171	0.0745616	0.0557888	0.265103	0.159074	0.0959808	0.287795	WDR54	0.122457	0.0324094	0.00245103	0.124247	0.109389	0.256149	0.00394396	RPIA	0.10249	0.0247359	0.000549185	0.0221716	0.123747	0.85023	0.00149372	AUP1	0.118027
EIF5B	0.110767	0.0345827	0.00181762	0.0391847	0.133121	0.762048	0.00551888	B3GNT2	-0.354681	0.0348904	4.49295e-12	-0.339806	0.126296	0.00859828	9.47787e-11	ADAM15	0.654728	0.371655	0.0779844	1.54492	74.8979	0.220956	0.198834	PIGM	0.331361	0.290165	0.237552	1.06976	1.23319	0.35193	0.557903	WBP1	0.084996	0.0257272	0.00209722	0.19545	0.1214	0.120176	0.0034643	IGKV1-5	0.144607	0.113463	0.207958	1.12418	0.958166	0.232154	0.24978	POLE4	0.202946
AFF3	-0.124684	0.0180799	1.9403e-07	-0.0134836	0.0826835	0.868226	2.66053e-06	MDH1	0.320687	0.0230585	2.07241e-05	0.0707458	0.156482	0.646271	0.00012956	SLC50A1	0.27467	0.145661	0.0583883	-0.937508	0.468415	0.0877824	0.162652	IGSF8	0.177344	0.294097	0.535693	0.223095	1.35855	0.84783	0.80397	AUP1	0.137177	0.0163838	8.54658e-05	0.299238	0.104876	0.00419916	0.000336452	IGKV3-20	-0.0854193	0.192133	0.669666	-1.25357	1.71782	0.418516	0.714914	SUCLG1	0.260596
RPL31	-0.0168853	0.00839289	0.0745851	0.302059	0.0589709	0.000442023	0.123456	UGP2	0.189243	0.0278381	0.000103241	-0.0778337	0.126626	0.540092	0.000420535	DPM3	0.270212	0.0978207	0.00639872	1.03771	1.06334	0.239152	0.0350364	PEA15	0.318234	0.288146	0.256749	0.879323	1.32966	0.469506	0.575878	POLE4	0.221672	0.0209015	0.000420039	0.0479599	0.0910923	0.60208	0.00101262	MAL	0.425858	0.0302608	2.53074e-05	0.116134	0.059309	0.0535893	0.000176289	TMSB10	0.423515
RNF149	0.0443358	0.0364996	0.229154	0.0399622	0.135571	0.769046	0.318548	AFTPH	0.00449538	0.0418492	0.916017	0.0527554	0.143765	0.709058	0.930807	KRTCAP2	0.372863	0.0643268	0.000424643	-0.414272	0.891254	0.646271	0.010038	DCAF8	0.518099	0.227547	0.0289942	1.22899	1.20421	0.275545	0.210562	SUCLG1	0.261597	0.0234684	1.13571e-06	0.409791	0.0973985	0.00133075	1.2225e-05	MRPS5	0.266689	0.0286439	9.83504e-05	0.159156	0.100739	0.117976	0.000482054	TGOLN2	0.0538071
MAP4K4	-0.0572133	0.0426673	0.176365	0.273225	0.151416	0.0703859	0.255312	RAB1A	-0.173194	0.0318411	1.10289e-05	0.119879	0.140401	0.394921	7.96479e-05	MTX1	0.366884	0.124791	0.00459908	-0.509037	0.607442	0.361528	0.0301912	PEX19	0.482193	0.367333	0.164767	1.07742	2.10916	0.224355	0.481627	TRABD2A	-0.108704	0.0211446	2.9548e-05	0.141569	0.0844217	0.10018	0.000159506	ANKRD36C	-0.0954499	0.0337731	0.00559888	0.002561	0.109155	0.983803	0.0087116	MAT2A	0.254058
GCC2	0.0998752	0.0261946	0.00109801	0.0534064	0.102838	0.607079	0.00379433	ACTR2	0.148953	0.0177823	0.00145014	0.0157524	0.0903256	0.866027	0.00282254	GBA	0.531725	0.22979	0.0279944	-0.393421	0.860813	0.609278	0.0987178	COPA	0.0585366	0.185076	0.75005	-0.609204	0.950177	0.405919	0.91006	TMSB10	0.285394	0.00498825	6.92734e-08	0.442215	0.0391073	1.95986e-05	9.60768e-07	DUSP2	-0.316228	0.0159524	1.26682e-27	0.324835	0.0452686	0.000280698	6.47568e-26	VAMP8	0.354195
LIMS1	-0.0117509	0.0487825	0.810638	0.0684694	0.162469	0.671866	0.859001	C1D	0.0483679	0.0243125	0.0491902	0.228237	0.198102	0.246551	0.0663128	SCAMP3	0.744076	0.117714	0.000435018	0.484532	1.06874	0.544091	0.0100509	NCSTN	0.264222	0.227605	0.226755	-1.04113	0.749003	0.130774	0.547091	TGOLN2	-0.0302091	0.0205514	0.180964	-0.000216671	0.0907507	0.9984	0.214868	STARD7	0.086704	0.0238374	0.00685017	0.0819216	0.104789	0.432713	0.0104252	VAMP5	0.314365
RANBP2	0.226868	0.0352647	0.000115317	0.28047	0.144605	0.0519896	0.000757293	PPP3R1	0.179691	0.0419273	0.0011777	0.142355	0.146929	0.333133	0.00241685	FDPS	0.424165	0.0954675	0.00169951	0.54371	0.549729	0.518296	0.0206653	CD84	-0.022243	0.270529	0.926415	-0.724083	0.360878	0.0493901	0.978726	CAPG	0.259813	0.0307945	7.66646e-05	0.176557	0.0861231	0.0415917	0.000310621	CIAO1	-0.0897691	0.0264941	0.00124369	-0.187142	0.11779	0.112977	0.00260993	RNF181	0.350372
CHCHD5	0.0952611	0.0392643	0.0157968	0.0460835	0.156275	0.777245	0.0319102	PLEK	0.37818	0.0140473	0.000194859	0.0210699	0.0697146	0.776245	0.00066527	ASH1L	0.1451	0.156493	0.343131	0.665229	1.01815	0.437712	0.534938	CD48	0.20534	0.352219	0.534693	0.569199	0.779117	0.281144	0.803761	MAT2A	0.147768	0.0289624	0.000803134	0.168719	0.0965073	0.0827834	0.00160716	SNRNP200	0.0467697	0.0233139	0.0461908	0.0920764	0.097688	0.352929	0.0614933	GNLY	0.287784
CBWD2	0.202662	0.0439327	0.000850349	0.0237302	0.154259	0.872026	0.00317884	ARHGAP25	0.100119	0.0287311	0.00476972	0.0281063	0.124026	0.819036	0.00761542	ASH1L-AS1	0.245418	0.429678	0.544291	-1.35237	68.9953	0.395921	0.712914	CD244	0.560584	0.313848	0.0715857	0.971765	1.39662	0.411918	0.323348	VAMP8	0.193639	0.013282	0.000462348	0.464261	0.102981	0.00103443	0.00108332	ARID5A	-0.301227	0.0277559	3.16138e-17	0.111514	0.105838	0.288342	1.02701e-15	IMMT	0.0148215
ACTR3	0.0262203	0.0181152	0.154769	0.210872	0.101459	0.0379924	0.228291	NFU1	0.0182924	0.0363521	0.615877	-0.0490772	0.140299	0.723855	0.659918	MSTO1	0.35298	0.207714	0.0853829	-0.104995	0.888895	0.877425	0.211743	F11R	0.402746	0.286292	0.154969	0.118353	0.662377	0.811438	0.470135	VAMP5	0.319068	0.0200983	0.000309675	0.338701	0.0869798	0.00157071	0.00082049	COX5B	0.241625	0.00991202	0.000322941	0.145141	0.116389	0.217756	0.0010416	CHMP3	-0.316242
DDX18	0.328972	0.0266415	6.54785e-06	-0.108281	0.105786	0.307938	6.65341e-05	AAK1	0.0594013	0.0231393	0.0115977	0.175089	0.12724	0.171166	0.0171804	YY1AP1	0.1369	0.191992	0.465707	-1.02906	0.760017	0.135373	0.647272	TSTD1	0.18575	0.116707	0.113577	-0.55808	0.71759	0.367926	0.410587	RNF181	0.255963	0.0194863	0.000568034	0.403396	0.120605	0.00635918	0.00124855	ACTR1B	-0.000143051	0.0281963	0.996201	0.0478548	0.109482	0.652869	0.996401	CD8A	0.663511
DBI	0.195289	0.019162	0.000814722	0.420822	0.126318	0.00191288	0.00309631	ANXA4	0.438476	0.0254126	1.83184e-06	0.145126	0.125648	0.254749	1.81074e-05	DAP3	0.274455	0.1199	0.0233953	-0.176534	0.761036	0.772645	0.087088	ARHGAP30	-0.132923	0.202736	0.504899	-0.168774	0.610206	0.733253	0.785158	GNLY	0.765572	0.0753956	6.10473e-05	1.25404	0.106938	1.30388e-05	0.000265225	ZAP70	0.0144621	0.0132516	0.274745	0.102118	0.0790326	0.195361	0.321879	CD8B	0.664178
RALB	-0.0768151	0.0447643	0.0809838	0.200046	0.1506	0.180164	0.132956	GMCL1	0.0917885	0.036792	0.0117976	0.0474696	0.141188	0.730854	0.0174219	GON4L	-0.0712306	0.208743	0.714657	-1.37923	0.854281	0.108178	0.835166	NIT1	0.221296	0.257884	0.377724	-0.384744	0.948887	0.592881	0.695439	PTCD3	0.0141203	0.0337965	0.674265	0.151859	0.105818	0.154369	0.71052	INPP4A	0.0164213	0.032728	0.608478	0.225036	0.106957	0.039792	0.65808	CYTOR	0.271372
NIFK	0.0565143	0.0389327	0.147371	0.0656899	0.139767	0.645471	0.21898	SNRNP27	-0.0157733	0.0321691	0.629074	0.155543	0.148839	0.296541	0.672342	RIT1	0.37112	0.408274	0.321136	-0.0660684	89.1788	0.966407	0.511674	DEDD	0.0395769	0.226325	0.871226	0.146159	1.37805	0.916617	0.959405	IMMT	0.139073	0.0269863	0.000395936	0.289306	0.0974238	0.0079984	0.000974791	COA5	0.198565	0.0322725	0.00022323	0.0426486	0.113937	0.70226	0.000845257	RPIA	0.281988
TSN	-0.0243456	0.0369082	0.508498	-0.0402161	0.160218	0.794641	0.603787	PCBP1	0.178112	0.0145171	0.000516518	0.274077	0.0540605	0.000836824	0.00129347	ARHGEF2	0.414647	0.317707	0.177564	-0.0778487	21.5619	0.945811	0.34699	UFC1	0.156247	0.0899995	0.0855829	-0.990442	0.395253	0.0191962	0.355461	CHMP3	-0.163262	0.0242691	2.33354e-06	0.110526	0.0985246	0.294741	2.24993e-05	MGAT4A	-0.00707978	0.0135849	0.593881	0.159626	0.0792514	0.0435913	0.644097	IGKV3-11	0.0700288
GYPC	-0.0437986	0.0222653	0.0531894	0.062887	0.110285	0.564087	0.091763	TIA1	0.0822127	0.035883	0.024995	0.163485	0.130639	0.207359	0.0352695	SSR2	0.243899	0.0527002	0.000632847	-1.25848	0.596158	0.178364	0.0118314	USP21	-0.116231	0.357826	0.731654	1.92027	1.93885	0.0953809	0.902774	CD8A	0.539803	0.0528334	6.82784e-05	0.60502	0.0876741	0.000228407	0.000287631	MITD1	0.138647	0.0297971	0.00154268	-0.098524	0.109956	0.374325	0.00307827	IGKV3-20	-0.245975
BIN1	-0.228075	0.0240841	1.65149e-12	0.379914	0.129434	0.00419916	4.16273e-11	SNRPG	0.271064	0.0199444	1.79815e-06	0.706859	0.131426	0.000799089	1.78211e-05	UBQLN4	0.606493	0.378824	0.0931814	1.70625	111.124	0.362527	0.223573	NDUFS2	0.0736877	0.12339	0.543691	0.0862615	0.631383	0.856429	0.809397	CD8B	0.195595	0.0461735	0.00182305	0.151381	0.0593168	0.0145971	0.00307767	EIF5B	0.0210239	0.0227264	0.357129	-0.139941	0.0889266	0.115777	0.409426	MRPS5	0.261371
MAP3K2	-0.0797977	0.0454892	0.0903819	0.141277	0.150826	0.346131	0.145528	FAM136A	0.0394819	0.0349199	0.25175	-0.155744	0.130398	0.234553	0.296601	LAMTOR2	0.304756	0.0995052	0.00259948	-0.404121	0.652637	0.460908	0.0241208	FCER1G	0.0629845	0.230903	0.784643	0.598335	0.631198	0.238552	0.924041	CYTOR	0.44146	0.0300533	1.86788e-05	0.187361	0.0601307	0.00454468	0.0001106	PDCL3	0.0193772	0.0267171	0.468106	0.172283	0.116868	0.145171	0.521686	ANKRD36C	-0.0686233
WDR33	-0.0284731	0.0322941	0.386323	0.196014	0.149301	0.194561	0.488857	MPHOSPH10	-0.254457	0.0374382	2.40619e-08	-0.0152615	0.135005	0.912617	3.4286e-07	LMNA	-0.150483	0.380989	0.671466	-0.827594	0.713761	0.188362	0.805504	SDHC	0.221285	0.115392	0.0555889	-0.183429	0.800017	0.771846	0.287217	KRCC1	0.12999	0.0320125	0.000833206	0.128794	0.101836	0.228354	0.00165293	RPL31	-0.00524503	0.00611437	0.390722	0.0290042	0.0461062	0.522096	0.442971	DUSP2	-0.589741
MZT2B	-0.0872204	0.0293902	0.00359928	0.462741	0.127067	0.00301836	0.00909467	ZNF638	0.0998671	0.0331336	0.00359928	-0.0530583	0.140095	0.706059	0.00594787	SEMA4A	0.265097	0.0891685	0.00479904	0.705873	0.83936	0.30194	0.0307245	UHMK1	-0.144914	0.195052	0.461108	-0.284014	0.907182	0.696661	0.752085	RPIA	0.0814326	0.0231789	0.00458257	0.135068	0.109275	0.233353	0.00682559	RNF149	0.126086	0.0170229	8.5074e-05	0.0705972	0.0893972	0.423115	0.0004381	STARD7	-0.0202055
CCDC115	0.0218208	0.0327085	0.522296	0.507606	0.179717	0.00519896	0.617177	CCT7	0.149732	0.0215229	0.000153121	0.149917	0.158476	0.345131	0.000557018	PMF1	-0.15756	0.196715	0.417516	3.35232	1.18027	0.0111978	0.603848	UAP1	0.663331	0.4329	0.108578	-1.98894	4.89645	0.137972	0.40049	IGKV3-11	0.326849	0.180195	0.0723855	0.781117	1.80083	0.614677	0.0924955	GCC2	0.0378058	0.0168437	0.0265947	0.121236	0.0729041	0.09978	0.0366111	CIAO1	0.0743573
IMP4	0.0440948	0.0341144	0.20096	0.154268	0.168084	0.35153	0.284078	TPRKB	0.153975	0.0352524	0.00120667	0.0624179	0.138611	0.647271	0.00245554	SMG5	0.545483	0.271534	0.044791	1.33125	3.5068	0.271546	0.135071	PBX1	-0.263426	0.200288	0.181964	0.332414	0.753795	0.587083	0.499292	IGKV3-20	-0.02191	0.0702628	0.758448	0.440021	0.725578	0.522895	0.784782	LIMS1	0.12701	0.0325647	0.0010603	0.0580362	0.112504	0.616677	0.00232384	SNRNP200	0.0624614
PTPN18	0.0980799	0.0448932	0.0331934	0.177707	0.135841	0.188162	0.0608161	DUSP11	-0.128266	0.0347133	0.000387482	0.215712	0.149436	0.145771	0.00105261	GLMP	0.294487	0.17527	0.0919816	-0.0112855	0.78533	0.983003	0.221958	MGST3	0.765365	0.169909	0.0014376	-0.860426	0.811768	0.208358	0.0902338	MAL	0.0713526	0.0124144	0.00206785	0.214328	0.0500163	0.00179635	0.00341893	RANBP2	0.0689367	0.0237244	0.00379924	0.0466536	0.0991059	0.634673	0.00622345	ARID5A	-0.433172
MZT2A	-0.160166	0.0280776	1.128e-07	-0.0171077	0.119753	0.885823	1.59127e-06	DGUOK	0.117784	0.0185096	0.000148336	-0.0142376	0.148172	0.923215	0.000544862	CCT3	0.476633	0.0964948	0.000306583	0.0645625	0.644945	0.910218	0.00844004	ALDH9A1	0.670358	0.240263	0.0119976	-0.117931	1.10726	0.893421	0.137332	MRPS5	0.245857	0.0256724	5.93416e-06	-0.111016	0.0992047	0.294741	4.72375e-05	MIR4435-2HG	0.0881183	0.0248675	0.00249738	0.042365	0.0744744	0.562687	0.00449321	ANKRD39	0.0264614
MGAT5	-0.213485	0.042643	3.0441e-05	0.25096	0.145146	0.084783	0.000258297	BOLA3	0.270537	0.0359827	0.0010711	0.0932281	0.12163	0.446111	0.00224692	MEF2D	0.825749	0.297257	0.0137972	-0.0617869	24.7923	0.953809	0.0601802	TMCO1	0.54655	0.14283	0.00316614	0.543364	1.15757	0.639672	0.0968103	ANKRD36C	0.0317931	0.0329027	0.365127	0.135125	0.109105	0.220356	0.410939	CHCHD5	0.205277	0.0238658	8.93372e-05	0.164455	0.105679	0.119376	0.000453337	ANKRD36B	0.142994
CCNT2	-0.0427656	0.0419399	0.316937	0.312331	0.154113	0.044791	0.417227	MOB1A	0.144335	0.0202882	9.94333e-05	0.0216286	0.115526	0.85163	0.000409891	NAXE	0.341432	0.115995	0.00419916	0.022813	0.836116	0.968606	0.0292224	UCK2	0.489786	0.306198	0.10138	0.40007	1.28402	0.70166	0.384796	DUSP2	0.103962	0.028593	0.00044824	0.329762	0.0989288	0.0023295	0.00105782	SLC20A1	-0.00128031	0.030447	0.967007	0.0785115	0.10354	0.440912	0.973085	COX5B	0.282478
RAB3GAP1	0.250742	0.0335718	0.000142065	0.167504	0.157953	0.291342	0.000890311	MTHFD2	0.0586672	0.0375898	0.112378	0.395685	0.122385	0.00259948	0.142347	GPATCH4	0.638485	0.197688	0.00379924	-0.302467	0.578377	0.547291	0.0278995	POGK	0.290258	0.40482	0.442312	-0.969625	3.07335	0.308938	0.741144	STARD7	0.250708	0.0263342	8.27076e-05	0.46503	0.0962849	0.000889205	0.000328888	ACTR3	0.305958	0.0133169	0.000335919	0.069307	0.0657313	0.295141	0.00107321	ACTR1B	0.00964308
UBXN4	0.123884	0.021633	0.000107744	0.2121	0.139527	0.133373	0.000725157	DCTN1	0.139431	0.0384816	0.0025737	0.0685227	0.133383	0.604079	0.00456044	ISG20L2	0.225616	0.224183	0.30214	0.175621	0.73956	0.781444	0.491791	TADA1	0.167799	0.329539	0.587083	1.0929	2.10726	0.394921	0.835747	CIAO1	-0.0346332	0.0273201	0.208158	0.287893	0.116981	0.0143971	0.24482	DDX18	0.179048	0.0174623	3.09729e-05	0.142024	0.0876109	0.104179	0.000208926	ZAP70	0.214913
DARS	0.0370694	0.0273642	0.182164	0.205313	0.13712	0.130174	0.261937	WBP1	0.0748063	0.0298875	0.0131974	-0.0086697	0.1472	0.956009	0.0193077	RRNAD1	0.258052	0.312012	0.379124	1.16694	30.4244	0.258748	0.569243	POU2F1	-0.0659475	0.341822	0.843031	1.37948	1.75553	0.262947	0.950009	SNRNP200	0.0211595	0.0236208	0.427315	0.176949	0.0999285	0.0813837	0.475439	DBI	0.149539	0.012393	1.43751e-05	0.231374	0.0775265	0.00559888	0.000113049	INPP4A	0.014607
CXCR4	-0.176311	0.0112541	3.45679e-21	0.110176	0.0309713	0.00740426	1.37789e-19	AUP1	0.062303	0.0175114	0.00715462	0.119118	0.143845	0.407918	0.0109999	MRPL24	0.413494	0.11758	0.00239952	0.444338	0.730591	0.531894	0.0241208	CREG1	0.344632	0.11549	0.0039992	0.862969	0.984189	0.312737	0.0982661	ARID5A	0.114562	0.0257306	0.000717284	0.473021	0.116163	0.002129	0.00147548	PTPN4	0.0980133	0.0187127	0.000529843	0.244818	0.0946895	0.0115977	0.00146611	COA5	0.232461
KYNU	-0.0529947	0.03598	0.144371	0.0580949	0.131726	0.659668	0.215269	HTRA2	-0.00835729	0.0442438	0.845431	0.148733	0.148392	0.313937	0.869849	HDGF	0.551903	0.196062	0.00919816	2.11775	1.12617	0.054989	0.04537	RCSD1	0.4669	0.136034	0.00439417	0.491433	0.591563	0.294341	0.0988064	ANKRD36	-0.135594	0.0324309	0.00056788	0.24679	0.110545	0.039792	0.00124855	NIFK	-0.00256562	0.0280411	0.927015	0.163018	0.112198	0.139572	0.939447	MGAT4A	-0.177149
ARHGAP15	0.0406538	0.0216508	0.0691862	0.00844333	0.128582	0.953209	0.115467	POLE4	0.175407	0.0273995	0.000148849	0.170477	0.140087	0.222356	0.000546213	PRCC	0.447559	0.191493	0.024995	-0.45178	0.522709	0.485703	0.0913338	MPZL1	0.52283	0.32076	0.10058	-2.0999	1.72492	0.222156	0.384214	ANKRD36B	0.096786	0.0305801	0.0026846	0.236762	0.104552	0.0235953	0.00425712	TSN	0.0218129	0.0252685	0.392721	0.336091	0.124548	0.00819836	0.444948	MITD1	0.168664
ZEB2	0.190845	0.0289009	0.000335307	0.410482	0.100855	0.00126621	0.00166584	SUCLG1	0.25939	0.0289872	2.41409e-05	-0.305095	0.155397	0.0461908	0.000146394	FCRL5	0.69689	0.164711	0.00260116	-0.293671	0.525221	0.503699	0.0241208	MPC2	0.314348	0.11868	0.00839832	0.433459	0.682534	0.372126	0.116542	COX5B	0.304803	0.00995129	0.000175817	0.496624	0.0800401	0.000206604	0.000552705	GYPC	0.122388	0.0119216	8.15821e-05	0.0173767	0.0843905	0.840632	0.000427722	TXNDC9	0.354685
MMADHC	-0.0781291	0.0306595	0.0113977	0.340631	0.145644	0.020196	0.0238677	TMSB10	0.267267	0.00492599	5.5583e-05	0.187819	0.030113	8.51197e-05	0.000273639	FCRL2	-0.0198299	0.24222	0.934413	0.713802	1.04883	0.343331	0.963609	DCAF6	0.146347	0.222764	0.4987	-0.197198	0.892643	0.774845	0.781281	ACTR1B	-0.0606902	0.0261854	0.024795	-0.00913812	0.108576	0.930214	0.0335753	BIN1	0.0385802	0.0150057	0.0113977	0.155074	0.094058	0.0971806	0.0166815	EIF5B	0.129571
NMI	0.472861	0.0434946	3.37567e-05	0.194984	0.138883	0.164767	0.000280189	TGOLN2	0.151768	0.0243926	0.000375939	0.17174	0.119653	0.14797	0.0010324	IFI16	-0.0251115	0.130496	0.84923	-0.576609	0.380003	0.118976	0.916406	TIPRL	0.10697	0.162306	0.491502	-0.89667	0.630434	0.124775	0.776084	ZAP70	0.056588	0.0147343	0.00314414	0.422915	0.0826726	0.000475023	0.00488697	WDR33	-0.0266005	0.0221376	0.231354	0.111661	0.113113	0.318336	0.274747	PDCL3	-0.118165
ARL5A	0.048898	0.0242401	0.0457908	0.30826	0.18115	0.0875825	0.0805806	MAT2A	-0.00394225	0.0379654	0.915617	0.0756634	0.131011	0.560088	0.930651	AIM2	-0.668344	0.183455	0.000135225	-0.741228	0.424322	0.268746	0.00569693	SFT2D2	-0.325325	0.217324	0.129774	1.80112	1.19294	0.238152	0.437669	COA5	0.16321	0.031315	0.000275433	0.0750334	0.108628	0.496101	0.000750728	MZT2B	0.0419271	0.018657	0.0209958	0.120404	0.08932	0.176965	0.0293334	RPL31	-0.030463
PRPF40A	0.0903085	0.0282161	0.00485547	0.207256	0.12739	0.107778	0.0115267	VAMP8	0.236033	0.0127317	0.00043987	-0.154847	0.158697	0.320536	0.00115344	DUSP23	-0.17692	0.268278	0.488902	-0.1607	8.92675	0.891822	0.666068	ATP1B1	0.100075	0.216824	0.641272	0.465244	0.658747	0.417516	0.857478	MGAT4A	-0.0630199	0.0119721	0.000177854	0.2692	0.0673735	0.00612396	0.000557203	CCDC115	0.0968604	0.0224362	0.00407941	0.14497	0.136386	0.287143	0.00658924	RNF149	0.052734
ARL6IP6	0.158889	0.0395691	0.0016054	0.43983	0.152819	0.00439912	0.00506951	VAMP5	0.289966	0.0214503	5.93892e-06	0.0387355	0.115225	0.741652	4.8857e-05	TAGLN2	-0.0386777	0.0879711	0.660668	-0.100338	0.696401	0.860228	0.798869	NME7	0.393854	0.224256	0.0767846	0.644646	1.12729	0.497301	0.336145	MITD1	0.109831	0.0269671	0.00120534	-0.0989203	0.0997952	0.326135	0.00220296	IMP4	0.093428	0.0255992	0.00160548	0.000718487	0.117584	0.994401	0.00316901	GCC2	-0.0108293
NR4A2	-0.0914332	0.0358427	0.00819836	0.782247	0.178442	0.00157089	0.0179006	RNF181	0.236874	0.0198157	6.11795e-05	-0.0417876	0.22498	0.846231	0.000290219	IGSF8	0.953525	0.173387	0.000986101	-0.0697988	1.0202	0.930214	0.0150585	SELL	0.761634	0.138638	0.000675751	-0.373314	0.24247	0.118776	0.0744797	TXNDC9	0.176275	0.0314905	0.0004023	0.23136	0.113448	0.0475905	0.000984188	PTPN18	0.0592177	0.0306095	0.0535893	0.163675	0.105269	0.120576	0.0708814	LIMS1	-0.109999
CYTIP	-0.15665	0.0224355	2.66311e-07	0.217308	0.0984191	0.0285943	3.58006e-06	GNLY	-0.222627	0.00718283	1.13592e-42	0.754651	0.0219362	0.000129183	1.15925e-40	PEA15	0.00280499	0.261345	0.990002	-0.230408	2.64753	0.694461	0.994864	KIFAP3	0.442431	0.226197	0.0509898	-0.362806	0.859805	0.565487	0.275429	EIF5B	0.148329	0.0222726	8.3809e-05	0.154458	0.0828394	0.0629874	0.00033174	MZT2A	0.0581847	0.0178652	0.00865294	-0.0612493	0.093173	0.515897	0.0128372	RANBP2	0.0679845
2021-03-07	-0.071543	0.0363894	0.04979	0.190457	0.1367	0.172965	0.0866397	IMMT	0.0939758	0.037382	0.0117976	0.00851126	0.130645	0.94761	0.0174219	DCAF8	0.0315533	0.160047	0.839632	2.2243	1.15467	0.125175	0.911404	PRRC2C	0.387514	0.115095	0.00470432	-0.110918	0.635465	0.825235	0.0989076	REV1	-0.0402539	0.0334673	0.260948	0.156802	0.101754	0.123775	0.301692	UBXN4	0.0851672	0.0149321	0.00125001	-0.0271882	0.095746	0.781044	0.00261592	MIR4435-2HG	0.407328
RBMS1	-0.0385208	0.0464515	0.416317	0.0263195	0.169478	0.876225	0.518392	CHMP3	-0.0626702	0.0370339	0.0915817	-0.105272	0.1527	0.486103	0.117384	PEX19	0.270557	0.29994	0.34993	-0.0245353	23.2881	0.980004	0.54153	SUCO	0.229608	0.291813	0.414717	-1.01044	0.679582	0.0995801	0.72321	PDCL3	0.264881	0.0262324	3.71911e-05	0.166193	0.0975996	0.109978	0.000188623	DARS	0.17353	0.0228015	0.000264	-0.123516	0.102609	0.226155	0.000922277	CHCHD5	0.140633
TANK	0.142611	0.0284267	0.000590236	0.423607	0.156379	0.00779844	0.00250722	CD8A	0.14148	0.0319317	0.000369672	0.378153	0.0702609	0.000452298	0.00102488	COPA	0.247697	0.121191	0.0429914	0.0115781	0.689814	0.982603	0.131471	PRDX6	0.254365	0.0696866	0.0026349	1.09014	1.0033	0.191362	0.0968103	RPL31	-0.0512743	0.00554959	1.44875e-07	0.17793	0.0364802	0.000383266	1.93218e-06	CXCR4	-0.277789	0.0104413	3.07052e-30	-0.0271879	0.0321616	0.396521	1.80901e-28	SLC20A1	0.23357
PSMD14	0.0924487	0.0447056	0.0411918	0.128544	0.156323	0.411318	0.0733534	CYTOR	0.240167	0.024167	2.4158e-05	0.172017	0.100186	0.0859828	0.000146394	NCSTN	0.28046	0.167546	0.0911818	0.225229	0.959576	0.774845	0.220847	KLHL20	0.130715	0.36983	0.711058	1.29562	2.34346	0.213757	0.891858	RNF149	0.233779	0.0166572	0.000621265	0.332264	0.0885637	0.00384536	0.00132404	ARHGAP15	0.178047	0.0155271	2.29263e-05	-0.110276	0.0803986	0.175765	0.000163975	ACTR3	0.463424
GCA	-0.10955	0.0381463	0.00539892	0.350657	0.153851	0.0277944	0.012522	KRCC1	0.247441	0.0388646	0.000152196	0.152197	0.120497	0.203959	0.000555239	SLAMF6	0.244547	0.286159	0.368726	-0.338119	12.8759	0.661468	0.559732	RC3H1	-0.081687	0.19155	0.666467	0.343186	1.19447	0.753649	0.869814	UXS1	-0.0811498	0.0285983	0.00539892	0.235409	0.107445	0.0303939	0.00791403	ZEB2	-0.0661684	0.0180993	0.000681552	0.168743	0.0557408	0.00259948	0.00173431	DDX18	0.354419
COBLL1	-0.194891	0.0279621	1.20825e-08	0.369761	0.103305	0.00292789	1.88267e-07	RPIA	0.164999	0.0295469	0.00144866	0.0568672	0.151689	0.710858	0.00282111	SLAMF1	0.422112	0.280469	0.122176	-0.278995	0.462974	0.528494	0.270068	RABGAP1L	0.217084	0.211229	0.295741	0.671556	1.1595	0.5007	0.618152	GCC2	-0.0888697	0.0146917	2.14343e-05	0.126851	0.0741403	0.0959808	0.000123667	MBD5	0.186203	0.0328935	0.0017852	0.0125285	0.119598	0.909818	0.00343436	DBI	0.387405
PPIG	0.0202079	0.022537	0.373925	0.227108	0.115164	0.0503899	0.476511	IGKV1-5	0.00966334	0.19963	0.960608	-0.825794	1.75586	0.510898	0.967929	CD48	-0.0726544	0.0936444	0.442312	0.736264	0.758369	0.25035	0.625807	CACYBP	0.356805	0.144595	0.0153969	-0.382899	0.652948	0.452709	0.154822	LIMS1	0.279012	0.0228637	1.4112e-05	0.188399	0.076782	0.0179964	9.07092e-05	MMADHC	0.0787734	0.0216775	0.00185977	0.452667	0.112336	0.0020704	0.00353642	PTPN4	0.287697
SSB	0.145451	0.0264954	9.68951e-05	0.0306829	0.109325	0.781444	0.000668322	IGKV3-20	0.140459	0.167305	0.408918	0.758893	1.67495	0.543491	0.459546	SLAMF7	0.421144	0.12302	0.00440546	-0.662062	0.377518	0.134373	0.0297379	MRPS14	0.475354	0.221275	0.0361928	0.388381	0.952009	0.626275	0.231237	RANBP2	0.155741	0.0233652	0.00204672	0.218826	0.0978678	0.0309938	0.00338865	NMI	0.376621	0.0322613	0.000552868	0.368715	0.112284	0.00490449	0.00150256	NIFK	0.140296
METTL5	0.142685	0.0330767	0.000886016	0.279764	0.181353	0.123775	0.00327644	MRPS5	0.15434	0.0350913	0.000788263	-0.00223988	0.137701	0.988002	0.0017723	LY9	0.0538725	0.199527	0.781244	0.966973	0.881176	0.196161	0.875766	COP1	0.274127	0.282845	0.313137	-1.93969	1.31686	0.121976	0.636995	ZC3H6	-0.0345798	0.0345281	0.340532	0.166235	0.147983	0.277744	0.385181	ARL5A	0.194009	0.0179439	0.000940023	0.0886258	0.115387	0.435513	0.00213007	TSN	0.058634
GORASP2	-0.0979555	0.0460122	0.0339932	0.0482295	0.147838	0.741852	0.0621486	ANKRD36C	-0.0317767	0.0426636	0.456309	0.0191188	0.133406	0.888622	0.506176	TSTD1	-0.164291	0.112096	0.135973	0.000634545	0.451238	0.9982	0.291219	TOR3A	0.409152	0.266282	0.120376	-0.855318	1.43964	0.469706	0.422544	CHCHD5	0.232514	0.0245759	0.000112616	0.152108	0.0905513	0.103379	0.000411442	PRPF40A	0.118215	0.0206305	0.00207585	0.0585067	0.0897808	0.513897	0.00386276	GYPC	0.0346572
TLK1	0.00941753	0.0293516	0.758848	0.204559	0.131766	0.122575	0.820609	DUSP2	-0.715845	0.0211721	5.98314e-53	0.648588	0.0754595	5.31056e-05	1.18907e-50	USF1	0.130266	0.191096	0.490702	-0.128171	0.773713	0.862827	0.667757	SOAT1	0.111046	0.344126	0.733253	-0.263423	1.68627	0.79984	0.903401	ACTR3	0.309143	0.0133712	2.36969e-06	0.615476	0.0692949	2.61973e-05	2.2666e-05	ARL6IP6	0.187961	0.0288118	0.000302437	0.112646	0.114837	0.328734	0.00100408	BIN1	0.0499662
METTL8	-0.246917	0.0400025	1.89553e-07	0.140234	0.121332	0.24855	2.60958e-06	STARD7	0.000456214	0.024837	0.984403	0.0126825	0.14328	0.928214	0.987541	ARHGAP30	0.0295998	0.136191	0.828834	0.186697	0.782359	0.758448	0.90683	TOR1AIP1	0.113228	0.228357	0.608878	-0.30489	0.596958	0.537892	0.844036	DDX18	0.238008	0.0159964	0.00053199	0.0389626	0.0835643	0.658668	0.00119079	NR4A2	-0.161328	0.0245791	8.41129e-07	0.104299	0.123396	0.419516	1.0442e-05	ERCC3	0.068378
SP3	-0.0540149	0.0421716	0.20016	0.116169	0.157238	0.460508	0.283415	CIAO1	0.0666515	0.0284935	0.020196	0.279495	0.143183	0.0527894	0.0288426	PFDN2	0.19155	0.117625	0.103579	0.263326	0.408206	0.531294	0.240387	CEP350	-0.0145326	0.186887	0.937413	-0.194636	0.729329	0.737453	0.982877	DBI	0.323666	0.0155468	0.000262095	0.714424	0.0847831	0.000393259	0.000724226	CYTIP	0.000258982	0.0138055	0.981604	0.280567	0.078276	0.00234818	0.985004	WDR33	-0.00883591
OLA1	-0.103536	0.0319803	0.00239952	0.325269	0.163289	0.0481904	0.00670379	SNRNP200	0.0270672	0.0291544	0.356129	0.101738	0.129055	0.432114	0.406389	NIT1	0.389888	0.213296	0.0689862	0.33932	0.944594	0.689262	0.182654	QSOX1	-0.144987	0.236845	0.534293	-0.00759155	0.875715	0.990202	0.80353	PTPN4	-0.0846809	0.0234547	0.00128221	0.0887095	0.0992454	0.373725	0.00231182	2021-03-07	0.14299	0.0274896	0.000677639	0.104485	0.123168	0.39932	0.00172942	MZT2B	0.0736551
CIR1	0.0874898	0.0293553	0.00239952	0.100855	0.144234	0.479304	0.00670379	ARID5A	-0.516591	0.027546	7.02978e-18	-0.0549094	0.112673	0.625675	2.17577e-16	DEDD	-0.129484	0.185447	0.485703	-0.281649	0.85471	0.672665	0.664363	STX6	-0.0616612	0.406038	0.868626	1.12275	3.6492	0.324335	0.958098	NIFK	0.0867015	0.0245559	0.00143714	0.133434	0.0929048	0.14977	0.00253291	RBMS1	0.107318	0.021578	0.00122383	-0.0499976	0.0999604	0.616477	0.00257819	CCDC115	0.171345
WIPF1	0.115805	0.0266768	0.00114243	0.0466836	0.123973	0.709458	0.00390454	COX5B	0.220868	0.01188	0.000230844	0.332679	0.158362	0.0373925	0.000745446	UFC1	0.0335848	0.0724901	0.64927	-0.903787	0.865318	0.20056	0.790157	MR1	-0.0172403	0.412765	0.963007	-0.363691	3.68865	0.75085	0.989395	TSN	-0.0285373	0.0250508	0.266347	0.18464	0.118991	0.124775	0.307343	TANK	0.240925	0.0282684	0.000106159	0.0506912	0.103386	0.630074	0.000502737	IMP4	0.110028
ATP5MC3	0.0706843	0.0190923	0.00452336	0.442295	0.121267	0.0041984	0.0109352	ACTR1B	-0.0192823	0.0351558	0.595481	0.0629585	0.142082	0.658268	0.640061	PPOX	-0.494285	0.167707	0.00539892	-0.174352	0.938396	0.834833	0.0318077	GLUL	-0.0447723	0.116876	0.709258	-0.615452	0.342394	0.0659868	0.891209	GYPC	0.0012148	0.0114823	0.94801	0.321206	0.0585566	0.00354167	0.955097	PSMD14	0.153731	0.0288566	0.000652196	0.019274	0.128457	0.888022	0.00168277	PTPN18	0.611265
HNRNPA3	0.0447529	0.0169288	0.010198	0.33212	0.103566	0.00239952	0.0216596	ZAP70	0.0364868	0.0137661	0.00759848	0.131608	0.0861386	0.127774	0.0115974	B4GALT3	-0.105326	0.0810769	0.19836	0.895237	0.810153	0.187363	0.37435	DHX9	-0.121025	0.16146	0.44971	-0.561501	1.23365	0.519896	0.742999	BIN1	0.00388432	0.0143436	0.836633	0.288963	0.0893356	0.00346926	0.855577	PPIG	0.0425775	0.0171904	0.0107978	0.0331872	0.0900382	0.714857	0.0158435	PLEKHB2	0.316087
NFE2L2	-0.118214	0.0444835	0.00759848	0.221486	0.16156	0.173165	0.0167616	INPP4A	0.148093	0.0368001	0.00157665	-0.0397191	0.137697	0.759848	0.00302051	NDUFS2	0.237515	0.0966396	0.0133973	0.0432949	0.677895	0.932414	0.0588299	ARPC5	0.177605	0.114317	0.128374	-0.709242	0.558126	0.173765	0.435873	WDR33	-0.0196652	0.0203631	0.406919	0.255072	0.104838	0.0171966	0.454569	SSB	0.154688	0.0169735	0.000848067	0.173079	0.100661	0.0875825	0.00199047	MZT2A	-0.0329988
PRKRA	-0.0236328	0.0391941	0.54949	0.136984	0.152713	0.369526	0.642008	COA5	0.352639	0.0367443	2.49732e-05	0.0389885	0.153197	0.79924	0.000149258	FCER1G	-0.125062	0.266062	0.617477	0.993882	0.505982	0.0633873	0.768573	TSEN15	0.141029	0.183287	0.443511	1.23176	1.09459	0.233153	0.741144	MZT2B	0.00621128	0.0161422	0.779644	0.158136	0.0748303	0.0387922	0.804636	METTL5	0.15051	0.0231971	5.8456e-05	-0.102533	0.141409	0.472905	0.000334199	CCNT2	-0.0252049
TTN	0.0666027	0.0431716	0.119776	-0.178198	0.109891	0.109778	0.183957	MGAT4A	-0.112234	0.0191816	1.88677e-06	0.258622	0.116351	0.0263947	1.85051e-05	TOMM40L	0.446822	0.398579	0.221356	0.5543	126.298	0.709658	0.401761	C1orf21	0.157767	0.195927	0.412318	-1.14844	0.91065	0.154769	0.721142	CCDC115	0.0594225	0.0238579	0.0161968	0.368249	0.131499	0.00739852	0.022481	GORASP2	0.0287926	0.0292471	0.327135	0.20301	0.113052	0.0727854	0.378914	UBXN4	0.124665
SESTD1	-0.170548	0.0449081	0.000597694	0.184987	0.138513	0.191562	0.00251707	MITD1	0.228488	0.0377204	0.000194633	-0.0702876	0.142669	0.612877	0.000665191	SDHC	0.40697	0.102771	0.00204915	-0.33694	0.599228	0.541692	0.0228955	EDEM3	-0.0663787	0.249172	0.783243	-0.495946	1.0727	0.577884	0.923765	IMP4	0.146313	0.0251728	0.000556554	0.398463	0.117238	0.00319936	0.00122857	TLK1	-0.1171	0.0287021	0.000338511	-0.123476	0.104048	0.233753	0.00107828	DARS	0.177339
UBE2E3	-0.179273	0.0397107	6.1288e-05	0.410839	0.155088	0.00739852	0.000458723	TXNDC9	0.212054	0.0367135	0.000766549	-0.167365	0.131557	0.204759	0.00173843	FCGR2B	0.210906	0.131176	0.10238	-0.0349179	0.511815	0.931814	0.238608	RNF2	0.130252	0.234249	0.576285	-0.302236	0.905104	0.669466	0.83046	MZT2A	0.0268452	0.0153373	0.160368	0.23922	0.0732084	0.00459908	0.193213	SP3	-0.0369289	0.0296147	0.207558	-0.0585607	0.105621	0.581484	0.249386	CXCR4	-0.551749
ITGA4	0.0838294	0.0225427	0.00108367	0.221576	0.106464	0.0395921	0.00376229	EIF5B	0.147612	0.0289392	0.000983699	0.128797	0.116646	0.262947	0.00209265	FCRLA	-0.960255	0.214337	1.08498e-05	0.15252	0.779942	0.784043	0.000883025	TRMT1L	0.424195	0.374753	0.228354	1.39005	3.32776	0.19856	0.54852	CCNT2	-0.0987713	0.0315086	0.00259948	0.0176261	0.103243	0.864027	0.00413486	OLA1	-0.0501263	0.0222834	0.0243951	0.10609	0.126343	0.397121	0.0337838	ARHGAP15	0.00687742
DNAJC10	-0.0500944	0.0283857	0.0813837	0.31012	0.142312	0.0305939	0.133357	PDCL3	-0.00857437	0.0301038	0.780644	0.245774	0.159279	0.120376	0.812042	DUSP12	0.174015	0.139316	0.215357	0.703923	1.02014	0.487103	0.393868	IVNS1ABP	0.293777	0.242014	0.210958	0.249752	1.05305	0.769446	0.530928	RAB3GAP1	0.134301	0.0274321	0.00040415	0.188101	0.1117	0.0971806	0.000986037	CIR1	0.0289289	0.0213066	0.176765	0.013779	0.103472	0.896021	0.215742	ZEB2	0.403978
ZC3H15	0.159514	0.0220953	0.000181273	0.0080297	0.131502	0.955609	0.00105861	RPL31	-0.0509236	0.00882966	4.46599e-07	0.152718	0.070616	0.0291942	5.23714e-06	ATF6	0.387423	0.169765	0.0241952	3.8561	1.18029	0.0291942	0.0893225	TPR	0.318724	0.116857	0.00759848	0.499143	0.867776	0.454709	0.11061	R3HDM1	0.0403323	0.0344858	0.24775	0.162387	0.105614	0.130974	0.287355	WIPF1	0.0403135	0.014214	0.0029994	0.223554	0.0774133	0.00439912	0.00512582	MBD5	0.168246
ANKAR	-0.0535531	0.0437309	0.235953	0.266907	0.150809	0.079784	0.326675	RNF149	0.110481	0.0228244	0.000475824	-0.107341	0.123477	0.372525	0.00120966	UHMK1	-0.0937921	0.150357	0.526095	-0.760626	0.450911	0.257948	0.698663	ODR4	0.666623	0.336467	0.0519896	-0.562887	1.98058	0.619276	0.276713	UBXN4	0.130077	0.0143444	0.000392246	0.270857	0.0903542	0.00259948	0.000968794	ATP5MC3	0.139552	0.011319	0.000631262	0.619891	0.14671	0.00255139	0.00164735	MMADHC	0.133479
ORMDL1	0.124638	0.0310413	0.000362761	0.116617	0.146318	0.426915	0.00176891	IL18RAP	-0.349293	0.0319219	9.29218e-11	0.15979	0.102763	0.123575	1.71997e-09	UAP1	0.637436	0.144996	0.00136679	-0.148568	0.993614	0.836633	0.0180218	RGS18	0.0137323	0.337125	0.964007	0.890484	1.10713	0.324735	0.989595	DARS	0.231152	0.0200949	0.00105865	0.0938351	0.087312	0.285543	0.0019862	HNRNPA3	0.188715	0.0117917	0.000526219	0.154481	0.0673449	0.0227954	0.00145864	NMI	0.396151
PMS1	0.124497	0.0407809	0.0048499	0.177614	0.162801	0.275945	0.0115215	GCC2	-0.101442	0.0252432	0.000166438	0.192054	0.105238	0.0637872	0.000589007	HSD17B7	0.386717	0.253262	0.120176	-0.490887	3.38078	0.481104	0.266967	RGS1	-0.910958	0.312046	0.00479904	0.265976	1.01194	0.736853	0.0989076	CXCR4	-0.30649	0.0107209	6.17262e-34	-0.0132892	0.0358798	0.763647	3.11864e-32	NFE2L2	-0.0155916	0.0308027	0.611278	-0.133295	0.120037	0.268546	0.660697	RIF1	-0.00921845
STAT1	0.833216	0.0440985	1.21082e-06	0.480261	0.137121	0.0029616	1.43623e-05	LIMS1	0.072572	0.0393657	0.0667866	-0.081827	0.161454	0.621876	0.0882079	NUF2	0.431325	0.449194	0.309938	-1.52311	18.6992	0.0553889	0.499934	RGS2	-0.787994	0.313427	0.0139972	-0.675433	0.644612	0.24815	0.149243	ARHGAP15	0.100872	0.0125091	1.77482e-05	-0.0268146	0.0542322	0.617676	0.000106667	PRKRA	0.0243411	0.0329182	0.459908	-0.090043	0.111473	0.416117	0.513372	ARL5A	0.255085
SLC39A10	-0.115004	0.0457558	0.0143971	0.235398	0.141562	0.105779	0.0293595	RANBP2	0.11201	0.0311622	0.000715898	0.0660017	0.126639	0.608878	0.0016463	MGST3	-0.0902408	0.136141	0.5023	-0.0573499	0.500716	0.897021	0.678	UCHL5	0.697318	0.239596	0.00759848	0.330786	0.851015	0.625075	0.11061	MBD5	0.0127184	0.0330763	0.712058	0.188793	0.109187	0.0863827	0.744039	UBE2E3	-0.0578092	0.0234766	0.0117976	0.0271433	0.105951	0.803239	0.0172377	PRPF40A	0.172702
STK17B	-0.0178315	0.0167316	0.309138	0.247488	0.0955279	0.009998	0.408372	MIR4435-2HG	0.273389	0.0268436	6.4521e-05	-0.0765536	0.0964898	0.440112	0.000297112	ALDH9A1	-0.108796	0.12623	0.384723	-0.19467	1.0267	0.793241	0.574877	GLRX2	0.325329	0.285198	0.238552	1.11996	1.29235	0.386123	0.558245	MMADHC	0.132762	0.0193808	0.00166436	0.659078	0.0931668	0.000425456	0.00285386	ITGA4	-0.0107872	0.0145321	0.455909	0.140127	0.0603407	0.0213957	0.509235	ARL6IP6	0.264142
ANKRD44	-0.157789	0.0219648	3.0688e-08	0.102893	0.116648	0.382723	4.55405e-07	CHCHD5	0.204429	0.0287069	0.000107381	-0.0146084	0.125405	0.911018	0.000433411	TMCO1	0.297264	0.0890778	0.00449947	-0.0794471	0.47181	0.856629	0.030117	CDC73	0.500332	0.260191	0.0587882	-1.59616	1.12351	0.123775	0.293761	NMI	0.46051	0.0290055	1.91692e-06	0.576195	0.0987801	0.000205163	1.90424e-05	ZC3H15	0.139346	0.0159462	0.000832298	0.0315381	0.100627	0.754649	0.00196864	NR4A2	-0.287051
SF3B1	0.117295	0.0191009	0.000378382	0.212789	0.114242	0.0625875	0.00182176	SLC20A1	0.0698209	0.0333646	0.0327934	0.0733438	0.159217	0.646871	0.0454082	UCK2	0.972222	0.194252	0.00236054	0.584837	1.03847	0.484103	0.0241208	CFH	0.978868	0.423046	0.0313937	-1.26882	4.45613	0.237952	0.215762	RIF1	0.0742965	0.0326475	0.0345931	0.12677	0.111968	0.256549	0.0459119	ORMDL1	0.212554	0.0201896	2.38043e-05	-0.150554	0.109889	0.165767	0.000168521	CYTIP	0.0319232
COQ10B	-0.105476	0.0348268	0.00453888	0.191175	0.171487	0.273145	0.010965	PSD4	0.25389	0.0409611	0.00193618	0.143521	0.148954	0.333333	0.00358293	TADA1	0.446027	0.340745	0.165967	1.22726	71.4738	0.289542	0.332212	NEK7	0.0200049	0.309085	0.95161	-0.303021	1.18987	0.720656	0.987571	ARL5A	0.176142	0.0205117	0.00102317	0.381608	0.114145	0.00362861	0.00193271	PMS1	0.159967	0.0317158	0.000890356	0.165841	0.105861	0.116577	0.00206188	2021-03-07	0.305148
HSPD1	0.182902	0.0288977	0.000438764	0.389881	0.108834	0.00285062	0.00202369	ACTR3	0.430347	0.0145569	0.000104304	-0.0982257	0.0742795	0.184963	0.000423951	POU2F1	-0.372147	0.175951	0.0353929	0.799177	1.01593	0.325135	0.116171	PTPRC	0.372294	0.101011	0.00313427	0.326688	0.53515	0.463707	0.0968103	PRPF40A	0.187899	0.01979	4.81806e-05	0.281686	0.0789821	0.00350682	0.000228604	STAT1	0.813955	0.0242951	4.34206e-06	0.366552	0.0845681	0.00101841	4.37479e-05	RBMS1	0.177831
HSPE1	0.0535051	0.0241344	0.0315937	0.323225	0.155348	0.0363927	0.0582902	DDX18	0.323948	0.0243799	1.77731e-05	0.0686012	0.109814	0.525695	0.000115113	CD247	-0.10213	0.487116	0.810038	-0.0102163	91.2117	0.988202	0.895513	MIR181A1HG	-0.0114736	0.142175	0.936813	0.0605719	0.274023	0.826435	0.982668	ARL6IP6	0.30951	0.0271579	3.48293e-06	0.284964	0.0987184	0.00419916	3.06328e-05	STAT4	-0.0221288	0.0205521	0.283943	0.147932	0.100747	0.145371	0.33176	TANK	0.247298
MOB4	0.0521362	0.0376671	0.164567	0.241884	0.166997	0.15057	0.240965	DBI	0.219899	0.0115365	0.000306139	0.140267	0.0891303	0.115377	0.000896109	CREG1	0.766024	0.309295	0.0207958	-0.897359	24.6702	0.604079	0.0798605	ZNF281	0.256625	0.237982	0.275345	-0.0408338	0.96052	0.960408	0.598091	NR4A2	-0.0645587	0.0328711	0.0821836	0.0508249	0.1022	0.623275	0.104167	STK17B	0.192111	0.0131758	0.000437747	0.685803	0.0717979	3.58263e-05	0.0012895	PSMD14	0.295264
BZW1	0.0501052	0.0218239	0.0243951	0.481566	0.154459	0.00373702	0.0466926	PTPN4	0.171793	0.0196602	0.000742045	0.0527717	0.103554	0.606479	0.00169303	RCSD1	-0.112775	0.104995	0.276345	0.0426213	0.764236	0.944211	0.464052	TMEM9	0.348947	0.187708	0.0573885	-0.076865	1.11055	0.935413	0.290318	CYTIP	0.108898	0.0125094	1.85248e-05	0.431959	0.0700859	0.000129376	0.000109869	ANKRD44	0.00575221	0.017476	0.745051	0.24588	0.0975323	0.0121976	0.781	PPIG	0.0944597
CLK1	0.128739	0.0256708	0.000447679	-0.0353115	0.12576	0.777844	0.00205717	NIFK	-0.0274825	0.0344329	0.425315	0.262164	0.127887	0.0415917	0.475849	MPZL1	0.720694	0.260916	0.0121976	-0.911503	2.34076	0.256349	0.0550813	IPO9	0.800719	0.35679	0.0321936	-0.0981867	2.40668	0.905419	0.218049	2021-03-07	0.0809917	0.0255436	0.00479904	0.163336	0.102905	0.157369	0.007104	SF3B1	0.219457	0.0139712	0.000342975	0.0692122	0.0865584	0.422915	0.00108974	SSB	0.261148
PPIL3	0.00703645	0.0469798	0.885823	0.146637	0.147135	0.336333	0.914914	TSN	0.0230286	0.0284107	0.426115	0.240429	0.164462	0.145971	0.476461	MPC2	0.431319	0.109968	0.00249872	-0.609829	0.602952	0.245951	0.0241208	TIMM17A	0.296095	0.217097	0.163367	0.0874625	0.862302	0.885623	0.480112	RBMS1	-0.057616	0.0198007	0.0125975	0.22759	0.0935872	0.0217956	0.0177517	COQ10B	-0.0933706	0.0239998	0.000172979	0.0743815	0.118881	0.526495	0.000710728	METTL5	0.2744
NDUFB3	0.303523	0.0355584	0.000204295	0.336683	0.14804	0.0223955	0.00113689	GYPC	-0.0203407	0.0161066	0.20176	0.0557404	0.108085	0.608678	0.24309	DCAF6	0.0978262	0.226915	0.660668	-0.225475	0.6876	0.758848	0.798869	RNPEP	0.110365	0.231787	0.630674	-0.0336077	1.07639	0.968806	0.852551	TANK	0.232924	0.0282411	0.000202013	0.36467	0.101325	0.00239313	0.000607554	HSPD1	0.271167	0.0212709	3.33002e-05	0.506364	0.243055	0.0205959	0.00022006	GORASP2	0.0773573
CFLAR	0.350923	0.0298157	2.93503e-05	0.44946	0.114746	0.001644	0.00024966	BIN1	-0.0661079	0.0198477	0.00115517	0.354969	0.114876	0.00279944	0.00238004	TIPRL	0.372857	0.143787	0.0125975	-0.857776	0.618884	0.162168	0.0562839	PTPN7	-0.0757514	0.180034	0.672066	-0.406883	0.857344	0.536093	0.872591	PSMD14	0.312668	0.0295147	9.33208e-06	0.33453	0.0875933	0.00341492	6.66366e-05	HSPE1	0.216135	0.0161002	0.0004087	0.633678	0.419818	0.193961	0.00123106	TLK1	0.0621288
CASP8	0.0295959	0.0397765	0.466707	-0.0793435	0.128837	0.543091	0.568136	ERCC3	0.0351815	0.0371782	0.340732	-0.00215302	0.136785	0.990002	0.391184	SFT2D2	0.0174161	0.185756	0.929214	-0.0649265	1.04319	0.940612	0.961849	KDM5B	-0.00903113	0.142792	0.95021	-0.212144	0.63998	0.655869	0.986431	DPP4	0.360044	0.0304716	3.0713e-05	0.210197	0.094284	0.0277944	0.000164319	MOB4	-0.0580132	0.0268635	0.0271946	0.220625	0.110263	0.0459908	0.0373777	SP3	-0.0214925
STRADB	0.163253	0.0407932	0.00111908	-0.130446	0.156392	0.416517	0.0038516	WDR33	-0.112037	0.0268685	0.000254894	0.203027	0.13637	0.137972	0.000791521	NME7	0.0611196	0.388953	0.862627	-0.0471772	74.043	0.972406	0.923212	RABIF	0.732692	0.349504	0.0435913	-0.37864	2.10155	0.685063	0.253256	PPIG	0.0196474	0.0153843	0.291742	0.135568	0.0859001	0.122575	0.334081	BZW1	0.0811109	0.0143947	0.0018944	0.17981	0.0864205	0.0353929	0.00358657	OLA1	-0.124956
SUMO1	0.0397274	0.0231494	0.0853829	0.26491	0.201518	0.185963	0.138849	MZT2B	0.0819131	0.026026	0.00329973	0.0584577	0.115119	0.613277	0.00553523	C1orf112	0.432286	0.491689	0.328334	-0.0776296	127.508	0.964607	0.520135	KLHL12	-0.072684	0.272465	0.788242	0.436729	1.24547	0.684263	0.926179	SSB	0.163965	0.0160695	0.00069852	0.177294	0.0878233	0.044991	0.00145039	CLK1	0.16738	0.0181451	0.00102205	0.264278	0.0938659	0.00519896	0.00225851	CIR1	-0.0379171
NOP58	0.101803	0.0245341	0.000821857	0.340043	0.121627	0.00479904	0.00311307	CCDC115	0.162606	0.0270902	0.000189842	0.0413112	0.172486	0.811638	0.000653457	SELL	0.474001	0.171743	0.0079984	-0.710678	0.354908	0.0511898	0.040801	ADIPOR1	0.12972	0.191272	0.4985	0.33361	0.95062	0.657269	0.781155	METTL5	0.154425	0.0211415	0.000169807	0.0576917	0.126862	0.65067	0.000537598	NDUFB3	0.327707	0.0214794	1.48952e-06	0.0276252	0.108675	0.803639	1.73744e-05	WIPF1	0.12058
NBEAL1	0.0855114	0.0428629	0.044791	0.272487	0.172889	0.111978	0.0791055	IMP4	0.17365	0.0304929	0.000251336	-0.152027	0.166971	0.358728	0.000783686	METTL18	-0.268745	0.341493	0.404519	1.38147	65.775	0.259748	0.5915	CYB5R1	0.0594139	0.229458	0.790242	0.655072	1.24206	0.567686	0.92693	GORASP2	0.118317	0.0258242	0.000337182	0.326881	0.103873	0.00500316	0.000871597	CFLAR	0.17811	0.0160907	0.000980215	0.207052	0.0811181	0.0107978	0.00219538	ATP5MC3	0.195404
CYP20A1	0.0239277	0.0435899	0.574485	0.21149	0.163395	0.194561	0.664867	PTPN18	0.238607	0.0291312	0.000219977	0.0554242	0.118263	0.635873	0.000724811	SCYL3	-0.173704	0.38387	0.616877	-0.909279	55.2948	0.371326	0.768226	TMEM183A	0.153414	0.156777	0.324535	0.985268	0.992609	0.229354	0.645515	TLK1	-0.104861	0.0223165	5.73081e-05	0.231058	0.096596	0.0175965	0.000256654	CASP8	0.1883	0.0208768	7.22987e-05	0.213301	0.098152	0.0305939	0.000393903	HNRNPA3	0.189275
EEF1B2	-0.175529	0.00694442	1.754e-23	0.192634	0.0380252	0.000626794	7.42312e-22	PLEKHB2	0.199762	0.0390038	0.000938314	0.0769745	0.142044	0.591482	0.0020223	KIFAP3	-0.220817	0.166992	0.183363	0.12369	1.0217	0.882224	0.354549	BTG2	0.254706	0.215122	0.234953	-0.398931	0.887369	0.509898	0.554788	ITGA6	0.11204	0.0253914	0.00120359	0.0918724	0.0916164	0.395921	0.00220089	SUMO1	0.138041	0.0147032	0.000574885	0.208262	0.250346	0.383723	0.00153836	NFE2L2	-0.278707
CREB1	0.0526841	0.0338334	0.128974	0.240656	0.136651	0.0787842	0.195457	MZT2A	-0.0434219	0.0255609	0.089782	0.242685	0.128991	0.0575885	0.115234	PRRC2C	0.312355	0.0924842	0.00433655	-0.497931	0.433014	0.240352	0.0297234	ATP2B4	0.203402	0.216352	0.336333	-0.151884	0.910894	0.832434	0.658559	PDK1	0.134645	0.0276362	0.000225751	0.268171	0.0940791	0.00479904	0.000655351	NOP58	0.141488	0.0186505	0.00165282	0.131235	0.091099	0.147171	0.00322946	PRKRA	-0.163655
METTL21A	0.0751526	0.0377352	0.0505899	0.191886	0.153836	0.211758	0.0878087	CCNT2	-0.0637913	0.0414433	0.118776	-0.0236034	0.141249	0.860828	0.149699	VAMP4	0.0247506	0.22217	0.908018	0.333734	1.12434	0.720656	0.949376	ZC3H11A	0.149487	0.279297	0.574685	-0.151214	1.39009	0.892621	0.829353	SP3	-0.0480368	0.0285784	0.161768	-0.0423543	0.108943	0.69766	0.194639	NBEAL1	0.104171	0.0326483	0.00798773	0.0326682	0.109665	0.761848	0.0119318	UBE2E3	0.206854
LINC01857	-0.022315	0.0329849	0.507099	0.110024	0.077547	0.156369	0.602542	UBXN4	0.118869	0.0190007	0.00226974	0.166824	0.128007	0.189962	0.00409877	PIGC	0.145942	0.210941	0.469306	0.285814	1.13119	0.760448	0.650381	SNRPE	0.271336	0.0956264	0.004999	0.385123	0.573658	0.415517	0.0989076	OLA1	-0.0487311	0.0201793	0.0237952	0.273319	0.0966936	0.00719856	0.0323063	CYP20A1	0.0120037	0.0295827	0.686263	0.107634	0.113384	0.345331	0.730612	ITGA4	-0.106023
PIKFYVE	0.0106928	0.0354434	0.772246	0.353408	0.136228	0.0115977	0.829601	DARS	0.0611756	0.0307914	0.04979	0.113693	0.116351	0.329734	0.0670496	SUCO	0.163771	0.179782	0.355529	0.435177	0.903179	0.664067	0.548062	PPP1R15B	-0.0208571	0.326294	0.944411	3.51849	1.38209	0.0123975	0.984791	CIR1	0.140495	0.0223649	0.00233292	0.0853781	0.104525	0.416717	0.00379798	EEF1B2	-0.116314	0.00652351	2.91667e-16	0.0772813	0.0228382	0.00243709	8.89327e-15	ZC3H15	0.211659
ATIC	-0.0260828	0.0407177	0.526695	0.138038	0.153691	0.364327	0.620708	CXCR4	-0.616498	0.0150675	1.38531e-49	0.247943	0.0393521	0.000431063	2.0119e-47	PRDX6	0.249476	0.075003	0.0109917	-0.122637	0.57847	0.846631	0.0511469	MDM4	0.0220052	0.184738	0.903019	0.914982	1.09687	0.34933	0.968412	WIPF1	0.107243	0.0156895	0.000954227	0.316611	0.0739245	0.00103973	0.00183296	CREB1	0.13752	0.0297044	0.00116526	0.198567	0.121499	0.107379	0.00248668	ORMDL1	0.328023
XRCC5	0.00625336	0.023618	0.806639	0.170267	0.142166	0.229754	0.856616	ARHGAP15	0.0667872	0.0227929	0.00419916	-0.160236	0.120784	0.182963	0.00679059	KLHL20	-0.109652	0.295834	0.69826	0.583477	13.2519	0.609678	0.824557	DSTYK	0.0847228	0.321624	0.779444	1.015	1.44572	0.35093	0.922949	ATP5MC3	0.267256	0.0128556	5.54294e-06	1.16363	0.0848784	0.000115129	4.43696e-05	ATIC	0.165626	0.0294455	0.000119851	0.0572581	0.115871	0.625675	0.000549605	PMS1	0.0357018
RPL37A	0.0315658	0.00730968	0.00291299	0.102536	0.0320213	0.00495965	0.00778917	ZEB2	0.25124	0.0169792	1.18722e-07	-0.0330867	0.0712465	0.641672	1.53001e-06	DARS2	0.0723255	0.311226	0.821036	-0.153968	20.3806	0.843631	0.901742	ELK4	-0.401868	0.374917	0.269146	-1.0585	1.50159	0.220956	0.591705	HNRNPA3	0.277276	0.0120446	1.14631e-05	0.634213	0.0677338	1.318e-05	7.76957e-05	XRCC5	0.110175	0.0153106	0.00188019	0.164439	0.100747	0.104379	0.00356743	STAT1	0.947686
ARPC2	-0.109199	0.0129915	8.06588e-09	0.540649	0.0719669	0.000119253	1.27419e-07	MBD5	0.00372553	0.0402476	0.930414	0.118992	0.145408	0.39832	0.942646	RC3H1	-0.0885536	0.168753	0.59948	-0.540172	0.696228	0.39892	0.754035	SLC45A3	-0.423503	0.322873	0.185563	0.287254	0.535735	0.516697	0.503044	NFE2L2	0.0516744	0.0289115	0.112577	0.131886	0.102554	0.222955	0.139743	RPL37A	-0.0110248	0.00548869	0.0411918	-0.0592625	0.0241305	0.0161968	0.0553256	STAT4	-0.048048
AAMP	-0.12737	0.0409706	0.0032698	0.409523	0.165086	0.0137972	0.00847872	MMADHC	0.166554	0.0254872	0.000167843	-0.20972	0.1497	0.159368	0.000591976	RABGAP1L	-0.231092	0.129355	0.0713857	0.550096	1.01745	0.522296	0.187208	NUCKS1	0.42317	0.113691	0.00307424	0.117394	0.473069	0.788242	0.0968103	PRKRA	0.0207708	0.0287486	0.514897	0.0727653	0.112498	0.507898	0.561621	ARPC2	0.0416818	0.00839037	0.00307037	0.111715	0.0380748	0.004999	0.00522911	STK17B	-0.0583745
PNKD	0.0657009	0.0267534	0.0165967	0.280299	0.234382	0.228554	0.033349	NMI	0.576052	0.0368363	0.000370779	0.429413	0.129048	0.00315507	0.00102493	CACYBP	0.503398	0.116332	0.00183697	-0.384445	0.481038	0.394121	0.0215679	RAB29	0.529139	0.507741	0.243951	-0.503548	7.33947	0.565487	0.562422	UBE2E3	0.0398943	0.0285245	0.212757	0.0214674	0.0995539	0.832434	0.249659	AAMP	0.0656626	0.029214	0.025195	-0.0517089	0.121504	0.678464	0.0348499	ANKRD44	0.14122
TMBIM1	-0.17362	0.0380679	5.50085e-05	-0.0360987	0.130635	0.780644	0.000420663	ARL5A	0.231114	0.0211861	8.91822e-05	-0.232134	0.168904	0.168366	0.00037668	MRPS14	0.255477	0.110297	0.0245951	-0.462088	0.806833	0.469106	0.0903797	RHEX	0.0252562	0.25507	0.923415	0.346185	0.370973	0.29994	0.977716	ITGA4	0.0845375	0.0182128	0.00307374	0.15451	0.0472071	0.00247192	0.00478994	PNKD	0.204022	0.0209064	3.45013e-05	-0.0491833	0.164418	0.770046	0.00022585	SF3B1	0.104802
CTDSP1	-0.189883	0.0431011	0.000104614	0.105742	0.14891	0.479504	0.000711086	PRPF40A	0.174655	0.0242443	4.88468e-05	0.285632	0.123047	0.0203959	0.000250605	KIAA0040	0.845689	0.187651	0.00213361	0.83576	1.02889	0.465707	0.0234094	RASSF5	-0.341028	0.299191	0.234953	-0.221783	0.898092	0.760648	0.554788	ZC3H15	0.197034	0.015848	1.53859e-05	0.142395	0.0892667	0.109578	9.56578e-05	TMBIM1	-0.0533111	0.0259625	0.0383923	0.0571847	0.107176	0.588082	0.0518259	COQ10B	-0.0984217
CNPPD1	-0.149945	0.0268792	2.22291e-06	0.216644	0.145526	0.133773	2.52322e-05	ARL6IP6	0.400277	0.0365504	0.000118463	0.454221	0.14718	0.00481347	0.000462954	COP1	0.404899	0.258099	0.110778	0.0516783	2.02666	0.95001	0.25163	EIF2D	-0.182505	0.180353	0.308138	-0.694196	0.842351	0.310738	0.631742	SLC40A1	0.16529	0.0290294	0.00204572	0.726342	0.0941131	0.000115241	0.00338855	CTDSP1	-0.101257	0.0242508	0.000133889	-0.0753169	0.100379	0.452909	0.000598967	HSPD1	-0.00755763
ZFAND2B	-0.0124378	0.0383014	0.746451	0.0712315	0.151157	0.630874	0.810408	NR4A2	-0.401415	0.0253345	2.06804e-14	0.214	0.0690605	0.00319936	5.24088e-13	RALGPS2	0.17873	0.147584	0.227355	0.00303404	0.441153	0.994601	0.408713	CD55	0.426006	0.174313	0.0177964	1.50429	1.19508	0.269746	0.165459	ORMDL1	0.166257	0.0196733	0.00144999	-0.0111727	0.115608	0.924015	0.00255056	CNPPD1	0.129718	0.0248362	0.000587882	0.0314114	0.113113	0.776645	0.00156286	HSPE1	0.10462
ANKZF1	0.0183628	0.0460514	0.695661	0.257781	0.158613	0.10178	0.772756	CYTIP	-0.147039	0.0175773	6.56172e-10	0.305635	0.0980377	0.00259948	1.11608e-08	TOR3A	0.770907	0.101685	0.000129332	0.568464	0.655981	0.376125	0.00554656	CD46	0.183256	0.170253	0.278544	0.427461	1.11321	0.665067	0.600916	STAT1	0.578192	0.0237355	3.95564e-05	0.0544364	0.0696534	0.430114	0.000198112	ZFAND2B	0.0773363	0.0234785	0.00450663	0.0084013	0.12434	0.941212	0.00719571	MOB4	0.00221848
TUBA4A	-0.241798	0.0296641	2.37515e-10	0.306537	0.116079	0.0111978	4.76141e-09	2021-03-07	0.115911	0.0353092	0.00311303	0.0173683	0.148697	0.90102	0.00529734	SOAT1	0.197775	0.227755	0.366127	0.224386	0.917332	0.792442	0.558152	CD34	-0.0928915	0.120442	0.437912	2.01413e-05	0.292769	0.9998	0.738631	STAT4	0.0689807	0.0250229	0.0111978	0.195156	0.107204	0.0769846	0.0158723	ANKZF1	0.0885844	0.0332422	0.00679864	0.0119213	0.109527	0.914417	0.0103513	BZW1	0.101503
DNPEP	0.0763273	0.0418651	0.0717856	0.0771671	0.141361	0.582484	0.119399	RBMS1	0.233397	0.0274625	5.36933e-05	0.196682	0.12443	0.118576	0.000268072	TOR1AIP2	0.412007	0.304141	0.157968	-0.799983	13.441	0.324935	0.322144	TRAF3IP3	-0.247526	0.239093	0.312537	-1.89687	1.51523	0.285343	0.636567	STK17B	0.446501	0.0123604	0.000121333	0.610754	0.0644111	0.000174678	0.000436652	TUBA4A	0.00593948	0.0176854	0.729054	0.0722881	0.0752287	0.334933	0.768591	CLK1	0.149427
MRPL44	-0.145287	0.0376592	0.000396247	0.52279	0.173688	0.00419916	0.00188396	TANK	0.401807	0.0403374	1.14367e-05	0.137251	0.133241	0.308538	8.19448e-05	TOR1AIP1	0.560295	0.250413	0.0323935	-1.29071	0.625317	0.0677864	0.109332	RCOR3	0.0301188	0.226915	0.892022	-1.26756	1.05765	0.171166	0.965819	ANKRD44	-0.0920606	0.0178748	4.18438e-05	0.242394	0.0915369	0.0079984	0.000206697	DNPEP	0.0457356	0.0276044	0.0987802	-0.00160905	0.1141	0.988802	0.126375	NDUFB3	0.550337
DOCK10	0.160721	0.0407648	0.0016907	0.100578	0.126067	0.429914	0.00526463	PSMD14	0.268019	0.0330688	7.29152e-05	0.125469	0.129721	0.338732	0.000326735	CEP350	0.080995	0.132377	0.535493	3.07499	1.206	0.107379	0.706298	TRAF5	0.0515573	0.296345	0.857029	-1.28952	0.899553	0.115777	0.954266	SF3B1	0.122653	0.0132864	0.00112035	0.160861	0.0761567	0.035193	0.00207821	MRPL44	0.0395586	0.0259081	0.129174	0.214237	0.122073	0.0779844	0.16198	CFLAR	0.160766
MFF	0.0646782	0.0258986	0.0109978	0.0806899	0.202267	0.693061	0.0231575	PPIG	0.0736197	0.022827	0.00364104	-0.143399	0.106112	0.177165	0.00601424	QSOX1	0.354159	0.316285	0.241352	1.69473	34.9116	0.179164	0.423771	LPGAT1	-0.0407284	0.28198	0.878024	1.05567	1.2022	0.290142	0.961648	COQ10B	0.0497561	0.0244009	0.0471906	0.12264	0.123147	0.323535	0.0614551	DOCK10	0.235886	0.0235661	0.000643512	-0.00289628	0.100178	0.976605	0.00166805	CASP8	0.103039
SP110	0.180953	0.018783	0.000762686	0.439893	0.0874152	0.000844664	0.00295756	SSB	0.276426	0.0220772	0.000470146	0.00695728	0.123667	0.95221	0.00120357	ACBD6	0.0889916	0.138698	0.523095	-0.335458	1.02559	0.690262	0.6961	PPP2R5A	-0.17923	0.271858	0.495301	-0.168088	1.10601	0.85103	0.778381	HSPD1	0.514718	0.018557	0.000226498	1.10831	0.108699	7.37979e-05	0.000655351	MFF	0.136014	0.0206011	0.000228199	0.104252	0.130827	0.421116	0.000853843	SUMO1	0.207236
SP140	-0.0936303	0.0241144	0.000417416	0.295999	0.102207	0.00519896	0.0019468	METTL5	0.297519	0.0306896	0.000108002	0.282741	0.165123	0.0857828	0.000435234	XPR1	0.0334547	0.327697	0.915617	0.982977	46.7198	0.338732	0.954951	NENF	0.0490721	0.109954	0.655069	0.132715	0.725183	0.79824	0.863386	HSPE1	0.446497	0.0163362	0.000272487	1.17059	0.10089	2.34394e-05	0.000744949	SP110	0.399974	0.0198015	1.08877e-05	0.199624	0.0827016	0.0157968	9.24366e-05	NOP58	0.0878608
SP140L	-0.0664004	0.027387	0.020196	0.0746279	0.123512	0.562488	0.039561	GORASP2	0.0247016	0.0341215	0.470306	0.118427	0.130353	0.361528	0.51987	MR1	0.170646	0.225529	0.439912	0.257823	1.11055	0.771646	0.623397	TATDN3	0.208994	0.348296	0.513897	-2.85667	2.2982	0.138172	0.792112	MOB4	0.0817919	0.0284644	0.010198	0.226877	0.111314	0.0429914	0.0145294	SP140	0.08336	0.0270115	0.00279944	0.162347	0.0995419	0.10098	0.00487518	CYP20A1	-0.0477681
SP100	0.0219633	0.0154619	0.179564	0.227722	0.0938487	0.0131974	0.259177	TLK1	-0.000532389	0.0357507	0.987403	-0.0304713	0.14007	0.830234	0.989236	GLUL	0.12268	0.272327	0.65247	2.10358	1.68719	0.0663867	0.7923	ANGEL2	0.0266185	0.260268	0.919216	0.587612	1.38297	0.674465	0.976434	BZW1	0.191148	0.0164963	2.46934e-05	0.490268	0.0861563	0.000541102	0.000137544	SP140L	0.154189	0.0263171	0.000257356	0.0829581	0.119251	0.486903	0.00091004	EEF1B2	-0.312934
ITM2C	0.0245599	0.0341967	0.477504	0.0151892	0.102999	0.874825	0.577385	SP3	-0.0600436	0.0323578	0.0637872	-0.0330162	0.124728	0.792242	0.0844829	RGS16	0.585922	0.288535	0.0433913	-0.407322	0.673858	0.324735	0.132186	RPS6KC1	0.259186	0.271358	0.323735	0.18762	1.00226	0.824035	0.644905	CLK1	0.202806	0.0181967	0.000892467	0.224762	0.0904107	0.0169966	0.00174147	SP100	0.36236	0.0153213	0.000133808	0.424939	0.0827941	0.000504877	0.000598967	CREB1	0.125857
NCL	0.024952	0.0145337	0.09998	0.208337	0.0930645	0.0255949	0.158599	OLA1	-0.0157949	0.0284823	0.571686	-0.00847336	0.151028	0.957608	0.616943	DHX9	0.326948	0.176039	0.0663867	-0.339179	0.529076	0.532094	0.177942	SMYD2	-0.0542645	0.391914	0.884623	-1.30309	2.42135	0.139972	0.964028	PPIL3	0.0524275	0.032948	0.127974	0.0235689	0.104572	0.841632	0.157178	PSMD1	0.143443	0.0321148	0.00107396	0.0780643	0.116372	0.510098	0.00234049	ATIC	0.22237
PTMA	-0.0720782	0.00591248	4.9412e-11	-0.131228	0.0356857	4.10603e-05	1.06531e-09	CIR1	-0.0382242	0.0255805	0.135573	-0.046869	0.142749	0.739252	0.169287	LAMC1	0.363447	0.326552	0.241752	0.310505	26.4104	0.697061	0.424265	CENPF	0.270964	0.422655	0.5007	-0.141854	1.73925	0.837033	0.782164	NDUFB3	0.463539	0.0216831	0.000259073	0.584481	0.0904692	0.000264673	0.000718593	NCL	0.0501154	0.01018	0.000710139	0.0317107	0.0715126	0.655469	0.00177842	XRCC5	0.240702
PDE6D	0.108621	0.0449577	0.0173965	0.301185	0.157419	0.0579884	0.0346918	WIPF1	-0.0805615	0.0154549	3.0115e-07	0.297643	0.101243	0.00419916	3.64468e-06	SMG7	0.0169505	0.185934	0.931814	-0.441296	0.781744	0.579084	0.963009	GPATCH2	-0.564096	0.298561	0.0603879	0.94724	1.28137	0.438112	0.298108	CFLAR	0.298295	0.0188907	1.4678e-06	0.0595586	0.0835215	0.488302	1.52095e-05	PTMA	0.0536345	0.00442631	0.000258753	0.0948162	0.0317415	0.00319936	0.000912196	RPL37A	-0.00343144
EIF4E2	0.000494957	0.0399095	0.991602	0.283211	0.143891	0.05019	0.995577	ATP5MC3	0.284433	0.0131926	0.000333065	0.868066	0.233375	0.00503158	0.000950607	NCF2	-0.293708	0.277755	0.282543	0.0536494	2.90094	0.943411	0.47038	EPRS	0.132564	0.144468	0.359128	0.472405	0.878931	0.481504	0.680169	CASP8	0.218852	0.0224877	6.99053e-05	0.0542839	0.0939466	0.563487	0.000292765	PDE6D	0.120511	0.0307959	0.00149221	-0.0379048	0.117695	0.74885	0.0029965	ARPC2	0.225953
INPP5D	-0.0151986	0.0300593	0.624475	0.240872	0.140499	0.0835833	0.710724	HNRNPA3	0.187288	0.0136669	0.000552477	0.17148	0.0847894	0.0463907	0.00135552	ARPC5	-0.0456554	0.108293	0.679664	-0.968493	0.517857	0.0575885	0.811698	BPNT1	0.315767	0.401603	0.40052	1.39699	4.64271	0.240552	0.711745	SUMO1	0.210441	0.01484	0.000316193	0.871184	0.13188	0.000335643	0.000832229	EIF4E2	0.042841	0.0261188	0.102579	0.0189393	0.113694	0.863027	0.130898	AAMP	0.204128
DGKD	-0.0310628	0.0305751	0.311338	0.325577	0.145358	0.0277944	0.410803	NFE2L2	-0.295388	0.0351273	1.73129e-10	-0.218514	0.127413	0.0867826	3.15813e-09	TSEN15	0.0650498	0.100693	0.509298	0.896588	0.996339	0.266347	0.683198	IARS2	0.251381	0.198108	0.193961	1.76973	1.11586	0.117576	0.512328	NOP58	0.242575	0.0160315	0.000234982	0.369619	0.0825782	0.00112489	0.000673764	INPP5D	-0.0105064	0.0259955	0.676265	0.1943	0.108911	0.0773845	0.720851	PNKD	0.238499
ARL4C	-0.193822	0.0458565	0.000412684	-0.123494	0.148579	0.424515	0.00193268	UBE2E3	0.0330323	0.0246255	0.180564	0.0887089	0.139171	0.518296	0.219797	EDEM3	-0.324538	0.132314	0.0153969	0.175655	0.756113	0.786843	0.0649427	RAB3GAP2	0.346042	0.338993	0.285543	0.0691484	1.36835	0.95041	0.608997	NBEAL1	0.0762849	0.0291172	0.0133973	0.141012	0.109613	0.204959	0.0188273	DGKD	-0.0316741	0.0314687	0.307339	-0.123765	0.110066	0.257748	0.357287	TMBIM1	0.0242836
COPS8	0.0553422	0.0399976	0.170166	0.0900828	0.171922	0.607079	0.248014	ITGA4	-0.134041	0.0190569	9.7191e-09	0.134199	0.0859907	0.115977	1.43919e-07	RNF2	0.136705	0.303933	0.626875	0.0274838	25.2257	0.979404	0.774616	DUSP10	0.00132263	0.244579	0.995801	0.995951	1.06586	0.244151	0.998139	CYP20A1	0.101421	0.0277772	0.00162542	0.0518763	0.103931	0.611478	0.00279508	ARL4C	-0.154334	0.0140476	5.03733e-11	0.0403393	0.0583941	0.486703	1.04225e-09	CTDSP1	0.243521
LRRFIP1	0.0119827	0.020753	0.581884	0.0411805	0.09568	0.663867	0.672294	DNAJC10	0.0651047	0.0404919	0.110778	0.322912	0.147323	0.0281944	0.14051	TRMT1L	-0.104062	0.27623	0.70046	-0.163251	1.58741	0.858428	0.825793	MIA3	0.105468	0.244035	0.656469	-0.892	0.649931	0.128174	0.864185	CD28	0.121593	0.0231289	0.000583951	0.37864	0.0992701	0.00464471	0.00127081	COPS8	-0.0220766	0.0254977	0.389122	-0.00979473	0.116236	0.929614	0.441301	CNPPD1	0.199366
ILKAP	0.100482	0.03785	0.0107978	0.0011285	0.150386	0.994401	0.0228347	ZC3H15	0.11544	0.01977	0.000307706	0.142425	0.140714	0.308938	0.000899301	IVNS1ABP	-0.0239439	0.217954	0.908818	-0.178092	0.871063	0.785043	0.949797	AIDA	0.528326	0.307118	0.0791842	1.03021	1.50371	0.324135	0.341165	ICOS	0.773426	0.0263463	2.02602e-08	0.286649	0.0813211	0.00250851	3.05684e-07	LRRFIP1	0.125262	0.0139034	0.000728579	0.00441441	0.0697375	0.94821	0.00180657	RETREG2	0.0512366
NDUFA10	0.0472596	0.0318243	0.141772	0.195814	0.143225	0.175565	0.211946	ORMDL1	0.293648	0.0270219	6.40435e-05	-0.0553528	0.132017	0.676265	0.000295963	TPR	0.194298	0.122706	0.109578	-0.220205	0.391829	0.557489	0.250015	FBXO28	-0.190786	0.244789	0.431714	0.2648	1.31951	0.815037	0.735536	EEF1B2	-0.139609	0.00510434	2.77278e-29	0.270275	0.0237054	3.72667e-06	1.21935e-27	UBE2F	-0.299281	0.0293879	3.45975e-12	0.094444	0.115912	0.415117	8.18101e-11	ZFAND2B	0.0659459
COPS9	0.11181	0.0291792	0.00194082	0.23219	0.148674	0.117377	0.00578533	PMS1	0.186387	0.0391397	0.000516909	-0.183011	0.142806	0.19756	0.00129347	ODR4	0.591581	0.270832	0.0307938	0.313271	14.7732	0.737453	0.105777	DEGS1	0.305421	0.247265	0.211158	-1.75836	1.03892	0.0895821	0.531022	CREB1	-0.0139136	0.0269035	0.636273	0.279836	0.110173	0.0119976	0.674625	ILKAP	0.0810082	0.0266657	0.00339932	0.0402905	0.116344	0.727455	0.00568352	ANKZF1	0.0483184
MTERF4	-0.142422	0.0385356	0.000980324	0.229045	0.143359	0.113577	0.00348968	STAT1	0.887714	0.0314872	5.50762e-07	0.491066	0.0956541	0.000428362	6.35987e-06	RGS1	-0.402486	0.341987	0.226755	-0.229601	7.59694	0.782843	0.408352	NVL	0.0259769	0.329213	0.939612	-1.88976	1.1295	0.0483903	0.983553	ATIC	0.179734	0.0255311	7.87067e-05	0.549373	0.0986119	0.00115252	0.000317468	NDUFA10	0.0833977	0.0220746	0.000872962	0.0695777	0.118269	0.547491	0.00203332	STK16	0.120862
PPP1R7	0.215003	0.032997	0.000129942	0.0728995	0.170214	0.662068	0.000831044	STAT4	-0.126086	0.0222194	6.90683e-06	0.0478949	0.111919	0.659468	5.51378e-05	RGS13	0.195691	0.615667	0.722855	-0.0390868	81.6545	0.967806	0.839211	WDR26	-0.0364525	0.444277	0.928814	-0.764241	3.33218	0.461508	0.979782	XRCC5	0.133805	0.0149787	4.81283e-05	0.636255	0.0850025	0.000258262	0.000228604	COPS9	0.117907	0.015694	0.000958239	-0.0812426	0.11966	0.4993	0.00216288	TUBA4A	0.153417
STK25	-0.00274706	0.0458372	0.95021	0.107712	0.161187	0.4999	0.963989	CAVIN2	0.0509503	0.0556345	0.353129	0.359958	0.138781	0.00959808	0.403332	RGS2	-0.258161	0.26871	0.328934	0.58868	0.573724	0.274545	0.52051	LBR	0.635367	0.185618	0.00259948	0.367609	0.929825	0.612278	0.0968103	RPL37A	0.0266749	0.00529535	7.65776e-05	0.220253	0.0222021	0.000523099	0.000310617	RNPEPL1	0.0506105	0.0258886	0.0535893	0.104376	0.0997782	0.29874	0.0708814	DNPEP	0.0440831
ATG4B	0.0660121	0.0411568	0.122775	0.0153809	0.157509	0.919616	0.188058	STK17B	-0.121018	0.0178107	6.19011e-08	0.173276	0.0933681	0.0663867	8.3478e-07	UCHL5	0.863845	0.144285	0.000215039	0.261656	0.595563	0.677465	0.007311	SRP9	0.305934	0.0744983	0.00178811	1.72667	1.07465	0.069986	0.0968103	ARPC2	0.144327	0.0104182	0.00044315	0.608972	0.0634707	9.12075e-06	0.00104993	MTERF4	-0.0154753	0.027705	0.576085	0.0825929	0.11304	0.476105	0.626751	MRPL44	-0.120855
ING5	-0.0102372	0.0420411	0.814837	0.218036	0.154986	0.165367	0.862862	ANKRD44	0.00912428	0.0225429	0.680064	0.0414141	0.11749	0.724855	0.722341	GLRX2	0.733446	0.209463	0.00487563	-0.379296	0.774866	0.525695	0.0310118	PYCR2	0.353914	0.241474	0.136173	-0.118546	0.880057	0.869426	0.447681	AAMP	0.0593069	0.028611	0.0537892	0.581158	0.121057	0.0011463	0.0693968	PASK	0.098798	0.037852	0.00979804	0.169563	0.0829588	0.0429914	0.014462	DOCK10	0.329741
CRBN	-0.0258515	0.0348015	0.464107	0.426456	0.154219	0.0069986	0.565976	SF3B1	0.14602	0.016836	8.19441e-05	0.048678	0.101006	0.631674	0.00035468	CDC73	0.210153	0.157655	0.180164	0.815111	1.02737	0.394721	0.350159	SDE2	-0.149529	0.317774	0.624675	0.0312611	1.35757	0.977005	0.850448	PNKD	0.177353	0.02055	0.00114231	0.574051	0.159271	0.00261913	0.00210591	PPP1R7	0.130941	0.0202528	0.000228131	0.190837	0.136971	0.164967	0.000853843	MFF	0.238959
ITPR1	0.052702	0.0326788	0.107978	0.255684	0.131751	0.0531894	0.168787	COQ10B	-0.200721	0.0277276	7.65804e-09	-0.202572	0.142005	0.153369	1.14749e-07	ASPM	0.558077	0.325823	0.0859828	-0.649948	0.381928	0.0769846	0.212568	H3F3A	0.0205388	0.0371102	0.587483	0.802498	0.327634	0.0289942	0.835747	TMBIM1	-0.0546088	0.0263998	0.0533893	-0.156507	0.099578	0.15037	0.0689301	STK25	0.154218	0.0329233	0.00308622	-0.000855729	0.114651	0.994001	0.00524839	SP110	0.492722
ARL8B	0.0967083	0.0437822	0.0269946	0.267599	0.145615	0.0655869	0.0508169	HSPD1	0.234996	0.0299411	0.000480868	0.862114	0.190555	0.00135345	0.00121781	DENND1B	0.0592816	0.150697	0.697461	-0.285116	0.860244	0.681664	0.823885	PARP1	0.140072	0.105432	0.183363	1.08203	0.887545	0.131774	0.500321	CTDSP1	-0.0827472	0.026525	0.00241944	0.193166	0.0989666	0.059788	0.00389835	ATG4B	-0.108277	0.0283673	0.000382488	0.0838626	0.124387	0.494701	0.00117789	SP140	0.128185
THUMPD3-AS1	0.0056541	0.035217	0.883823	0.01112	0.14366	0.940612	0.914364	HSPE1	0.119626	0.020504	0.00037273	0.412082	0.125289	0.00412907	0.00102807	PTPRC	-0.0323875	0.0878942	0.713257	0.108523	0.429048	0.79784	0.834425	COQ8A	0.494884	0.208283	0.020196	0.00758338	0.99064	0.989602	0.177659	CNPPD1	0.173238	0.0248831	0.00038993	0.265461	0.107093	0.0141972	0.000965056	CRBN	0.0530032	0.0193002	0.00559888	0.0965588	0.103141	0.346931	0.0087116	SP140L	0.116675
SETD5	0.1229	0.0388333	0.0040904	0.0438011	0.144696	0.764847	0.01003	MOB4	-0.0260512	0.0280066	0.353329	0.0642555	0.148168	0.665867	0.403439	MIR181A1HG	0.460046	0.338477	0.159368	0.242217	15.5636	0.833833	0.323892	CDC42BPA	0.409491	0.272919	0.121776	-0.295239	1.09585	0.732254	0.424947	ZFAND2B	0.0074501	0.0234635	0.770046	0.24934	0.116764	0.0323935	0.795619	BHLHE40	0.0798364	0.0245272	0.0047112	0.319475	0.0865471	0.00136579	0.00748452	SP100	0.450866
MTMR14	-0.149069	0.0358696	0.000200161	0.119798	0.148279	0.416717	0.001123	BZW1	-0.0551845	0.0146847	0.000427225	0.0312892	0.104862	0.766047	0.00112654	ZNF281	0.293813	0.275267	0.262747	-0.373917	2.80617	0.575885	0.449975	JMJD4	0.0214767	0.347199	0.94961	0.55912	2.08262	0.521096	0.986431	ANKZF1	-0.0609376	0.0305158	0.0553889	-0.129451	0.1159	0.265547	0.0713585	ARL8B	0.0621064	0.0314274	0.0439912	0.0601092	0.105033	0.562088	0.0588355	PSMD1	0.4275
TADA3	0.0411582	0.0371515	0.271146	0.202924	0.150059	0.173165	0.366373	CLK1	-0.0263033	0.0219675	0.228354	0.101112	0.112685	0.365327	0.271837	KIF14	0.137545	0.325124	0.659068	-0.748521	10.0454	0.155969	0.797339	ARF1	0.23004	0.0814142	0.00619876	1.10053	0.942718	0.144371	0.10257	STK16	0.0303981	0.0333434	0.383523	0.151646	0.10866	0.166567	0.430702	THUMPD3-AS1	0.0251608	0.0312114	0.425915	-0.00622518	0.108592	0.958408	0.47881	NCL	0.0858712
ARPC4	-0.172489	0.0289644	3.63186e-06	0.261285	0.0889753	0.00379924	3.9151e-05	NDUFB3	0.502857	0.026331	4.01382e-06	0.135372	0.143887	0.345131	3.54216e-05	GPR25	0.284733	0.320154	0.359728	0.430911	5.63913	0.504699	0.552347	C1orf35	0.307202	0.255386	0.226355	-0.567894	0.702955	0.35153	0.546731	TUBA4A	0.098304	0.0186197	0.00199684	0.394121	0.0943493	0.00115654	0.00332855	SETD5	0.0677538	0.0321575	0.0355929	0.202615	0.105748	0.0605879	0.0482155	PTMA	-0.00719118
JAGN1	0.147361	0.0399667	0.00256379	0.115289	0.166941	0.488302	0.00707624	CFLAR	0.208264	0.0171163	6.37588e-07	0.0514295	0.0959824	0.59808	7.22982e-06	KIF21B	0.296549	0.371014	0.377924	0.872071	64.742	0.457309	0.568156	MRPL55	0.0795604	0.163146	0.628074	1.1342	1.1465	0.29994	0.851326	DNPEP	0.106222	0.0278141	0.00162998	0.351073	0.110149	0.0050409	0.00280158	MTMR14	-0.0587215	0.0314564	0.0591882	0.0170294	0.11534	0.885423	0.0779606	PDE6D	0.0742657
EMC3	0.0116899	0.0357056	0.755849	0.0940661	0.157426	0.536893	0.81814	CASP8	0.0753621	0.0256615	0.00359928	-0.0452267	0.115805	0.683863	0.00594787	CSRP1	0.428566	0.138257	0.00339932	-0.29198	0.555091	0.710458	0.0265495	GUK1	0.236163	0.110016	0.0329934	0.126853	0.832123	0.847031	0.221174	MRPL44	-0.025306	0.025738	0.354929	0.314733	0.123609	0.0113977	0.400461	TADA3	0.215596	0.0223302	6.35492e-05	0.16023	0.105275	0.130174	0.000356286	EIF4E2	0.222031
BRK1	-0.0738518	0.0181643	0.000329215	0.533598	0.134818	0.00175368	0.00164752	SUMO1	0.123389	0.0161619	0.00165322	0.661941	0.764531	0.29934	0.00313697	IPO9	0.545228	0.268226	0.0403919	-0.440148	6.26171	0.588882	0.126714	TRIM11	0.194923	0.436223	0.624875	1.17876	7.07422	0.525895	0.850448	DOCK10	0.0931902	0.0209902	0.000430559	0.0605733	0.0898164	0.489502	0.00103048	ARPC4	-0.332636	0.0189381	5.68775e-27	0.17174	0.0612859	0.004999	2.82437e-25	INPP5D	0.178933
VHL	-0.221955	0.0306887	2.59897e-09	0.241856	0.14494	0.0921816	4.43248e-08	NOP58	0.0347635	0.02585	0.179164	0.133557	0.121314	0.270746	0.218304	TIMM17A	0.56399	0.10007	0.000319461	-0.100661	0.48334	0.826635	0.00866659	HIST3H2A	0.532485	0.163496	0.00319936	0.127134	1.00995	0.873025	0.0968103	MFF	0.111418	0.0191507	0.00213613	0.303187	0.126682	0.0183963	0.00352052	JAGN1	0.10529	0.0318803	0.00253167	-0.00686344	0.112809	0.954409	0.00454316	DGKD	0.302818
SEC13	0.0868998	0.0373203	0.024995	0.500368	0.186229	0.00759848	0.0476016	CYP20A1	0.0495155	0.0412503	0.233953	0.0870477	0.14653	0.54869	0.277714	RNPEP	-0.00504994	0.145208	0.967407	-0.024779	0.613005	0.960608	0.9818	RNF187	0.285097	0.151213	0.0619876	-0.0255306	0.840492	0.970806	0.30078	SP110	0.440673	0.0194085	0.000183986	0.304329	0.0773481	0.00224122	0.000569978	EMC3	0.0573341	0.0220198	0.009998	0.0912031	0.126823	0.471106	0.0147321	ARL4C	-0.214858
RPL32	-0.112906	0.00403728	2.22193e-30	0.229442	0.0291154	0.000211024	1.19012e-28	EEF1B2	-0.284556	0.00870654	1.74312e-55	0.319537	0.0548224	0.000445537	3.65669e-53	PTPN7	0.353307	0.193234	0.0677864	-0.0132341	0.818983	0.984403	0.18021	RAB4A	0.203994	0.136835	0.134773	0.918405	1.08839	0.344131	0.446433	SP140	0.189508	0.0279643	5.34035e-05	0.211123	0.0957151	0.0245951	0.000245345	BRK1	0.0899857	0.0121615	0.00171991	0.426573	0.118904	0.00157364	0.00333431	COPS8	-0.00193727
IQSEC1	-0.142781	0.0406185	0.00212463	0.31036	0.146903	0.0357928	0.00616178	CREB1	0.313328	0.0389386	0.00131922	0.310739	0.137625	0.025195	0.00262869	UBE2T	1.11097	0.297218	0.0029994	-0.86987	4.7693	0.0193961	0.0248919	NUP133	-0.313796	0.267781	0.230554	-1.2902	1.06123	0.185163	0.551447	SP140L	0.114955	0.0240018	0.00225486	-0.0141716	0.0982355	0.887223	0.00369089	VHL	0.0187016	0.0271828	0.494701	0.183937	0.105012	0.0817836	0.547463	LRRFIP1	0.221639
NUP210	0.0129108	0.0448969	0.770446	0.108294	0.14952	0.462507	0.828662	ATIC	0.248881	0.0386732	0.000242988	0.142997	0.143541	0.322136	0.000767158	KDM5B	-0.0187103	0.287412	0.941412	0.735251	6.96815	0.393321	0.967344	GALNT2	0.65078	0.25295	0.015197	1.79679	1.22304	0.14957	0.15352	SP100	0.378994	0.0153645	0.000251761	0.43935	0.0833744	0.000558823	0.000704852	SEC13	0.0864933	0.0246601	0.00183326	-0.0324132	0.118106	0.782444	0.00349556	UBE2F	-0.15838
XPC	0.111915	0.0445551	0.0129974	-0.330892	0.136682	0.0165967	0.0269215	XRCC5	0.205818	0.0191237	0.000831988	0.206661	0.117799	0.0771846	0.00184041	RABIF	0.338526	0.183093	0.0635873	-0.346429	0.734947	0.60128	0.17257	ARV1	0.480506	0.249892	0.055189	-0.957536	0.863103	0.196761	0.286055	ITM2C	-0.137179	0.0360052	0.000643288	0.0696527	0.238831	0.780244	0.00136292	RAF1	-0.0229807	0.0343578	0.513897	0.0434236	0.113887	0.70166	0.566542	ILKAP	0.219543
LSM3	0.113552	0.0250445	0.000475419	0.162529	0.174838	0.341532	0.00215289	RPL37A	-0.0834253	0.00759449	1.19784e-17	0.0498639	0.0349752	0.153969	3.6476e-16	ADIPOR1	0.489423	0.11763	0.00224361	0.541713	0.647962	0.328534	0.0240698	C1orf131	0.931017	0.340008	0.0155969	0.00826898	1.9701	0.993801	0.155398	PSMD1	0.292789	0.0322974	2.43776e-05	0.33739	0.0973395	0.00449609	0.000136288	RPL32	-0.0257213	0.0042583	7.59514e-08	-0.0315286	0.0145272	0.0295941	1.11645e-06	NDUFA10	0.0952479
CCDC174	0.0181725	0.0437948	0.685063	0.237554	0.143635	0.10018	0.764701	ARPC2	0.103442	0.00803442	1.40858e-05	-0.127421	0.052844	0.0181964	9.60071e-05	CYB5R1	0.55155	0.2519	0.0335933	0.893031	1.23462	0.485103	0.111957	GNPAT	0.393911	0.185635	0.034793	0.826821	1.17654	0.491502	0.225827	NCL	0.133514	0.0102316	8.89897e-06	0.757244	0.0619929	1.57027e-05	6.39237e-05	NUP210	0.103149	0.0297336	0.0026084	0.00534376	0.106421	0.959408	0.00463478	COPS9	0.222466
MRPS25	0.0234995	0.042243	0.584483	0.0819128	0.138057	0.555489	0.674616	AAMP	0.0867028	0.0310473	0.00439912	0.0672619	0.15127	0.656669	0.00707456	TMEM183A	0.0767435	0.101145	0.429914	1.10357	1.00689	0.20216	0.61458	SPRTN	0.139779	0.326692	0.644871	2.09852	1.41303	0.0967806	0.858602	PTMA	0.201049	0.00492072	3.11434e-08	0.865221	0.053251	1.11053e-06	4.54668e-07	XPC	0.0329211	0.03128	0.294741	0.287863	0.10764	0.00959808	0.343683	RNPEPL1	0.242526
CAPN7	0.265609	0.0369435	7.42367e-05	0.041001	0.137643	0.779044	0.000535377	PNKD	0.158975	0.0248575	0.000404306	-0.0026921	0.203865	0.986403	0.00108737	BTG2	0.49336	0.155886	0.00259948	-0.0604712	0.374844	0.871626	0.0241208	TSNAX	0.291614	0.353307	0.386923	-0.839484	1.36294	0.277944	0.701848	EIF4E2	0.189741	0.0260241	2.42506e-05	0.114425	0.0970575	0.237952	0.000136	LSM3	0.226254	0.0181208	0.000311659	0.00990136	0.131458	0.937213	0.00102008	MTERF4	-0.082294
SH3BP5	-0.216033	0.0219526	2.13214e-12	0.374653	0.101683	0.00154825	5.29636e-11	TMBIM1	0.0776662	0.0296634	0.00879824	-0.0836217	0.13664	0.543091	0.0132465	ATP2B4	-0.700305	0.265431	0.014797	1.21539	7.75886	0.265747	0.0631564	NTPCR	-0.132474	0.19113	0.487902	-0.989538	0.931724	0.209958	0.773074	INPP5D	-0.132078	0.0292892	0.000733463	0.209778	0.100433	0.0471906	0.00149656	CCDC174	-0.00456619	0.0340529	0.891022	0.00076286	0.111658	0.995001	0.908267	PPP1R7	0.278641
DPH3	0.47446	0.0432032	1.44381e-05	-0.160994	0.149478	0.286143	0.000133048	CTDSP1	-0.00978994	0.0256387	0.70186	0.143664	0.130664	0.267546	0.740285	LAX1	1.11299	0.268138	0.00371169	2.80614	11.2687	0.0343931	0.0277486	COA6	1.06874	0.295857	0.00459908	-0.221248	1.24866	0.818036	0.0989076	ARL4C	0.0674127	0.0158635	0.00340449	0.073834	0.0585916	0.230554	0.00521741	FGD5-AS1	0.0446002	0.0320383	0.165567	-0.0609925	0.103459	0.559688	0.203002	STK25	0.169203
RFTN1	0.044668	0.0408737	0.278144	0.0730395	0.142033	0.622076	0.374207	CNPPD1	0.0435281	0.027928	0.122176	0.147307	0.163422	0.370326	0.153522	ZC3H11A	0.263914	0.312604	0.370726	-0.67624	10.6325	0.269546	0.561934	TARBP1	-0.178728	0.212727	0.397321	0.510748	1.22726	0.660068	0.709501	COPS8	0.0970256	0.0262112	0.00165477	0.320857	0.107828	0.00339932	0.00283878	CAPN7	0.126642	0.0261236	0.000467688	0.180444	0.105747	0.0859828	0.001348	ATG4B	-0.0827172
TBC1D5	0.00930512	0.0303424	0.767846	0.132246	0.141579	0.352529	0.827209	ZFAND2B	0.0944353	0.0281179	0.00341306	0.0268774	0.165633	0.868626	0.00569749	SNRPE	0.542065	0.109483	0.000453122	-0.677658	0.476208	0.264547	0.0100686	IRF2BP2	-0.151161	0.135054	0.268746	-0.579426	0.502027	0.215357	0.591224	LRRFIP1	0.119016	0.0149307	0.000101337	0.276226	0.0595028	0.00026596	0.000380251	SH3BP5	0.0815423	0.0219949	0.00217361	0.0473819	0.0872605	0.593681	0.00402101	CRBN	0.0883174
RAB5A	0.0294492	0.03781	0.446711	0.259057	0.151934	0.0831834	0.548076	STK16	0.0434337	0.0381735	0.260748	0.213921	0.146487	0.142971	0.306342	PPP1R15B	0.518115	0.327961	0.0989802	1.62157	44.6433	0.122975	0.233343	TOMM20	0.107226	0.0848108	0.205559	0.0137255	0.491927	0.973605	0.523386	UBE2F	-0.160398	0.0323311	1.55469e-05	0.0329515	0.0987679	0.755049	9.63522e-05	DPH3	0.301608	0.0307114	8.08619e-05	0.0334163	0.1165	0.771046	0.000426982	BHLHE40	0.0325427
UBE2E2	0.103143	0.0357383	0.00639872	0.133683	0.15682	0.391122	0.0144689	TUBA4A	-0.215952	0.0238579	8.89477e-11	0.389777	0.091919	0.000854607	1.65452e-09	MDM4	-0.159633	0.136729	0.239752	-0.118699	0.816755	0.846831	0.4221	ARID4B	0.0240308	0.135073	0.854629	0.402551	0.589668	0.40092	0.953543	ILKAP	0.159998	0.0248985	0.000116162	0.438401	0.118896	0.0018105	0.000422683	OXNAD1	0.318457	0.0210561	3.08752e-06	-0.0812313	0.0681899	0.242152	3.24175e-05	ARL8B	0.229595
UBE2E1	0.0902307	0.0349785	0.0117976	0.231187	0.157008	0.141972	0.0246449	DNPEP	0.172427	0.0324386	0.000567428	-0.0292145	0.146247	0.845831	0.00137877	RBBP5	0.162238	0.354134	0.624475	-1.17241	27.2038	0.179364	0.772584	LYST	-0.0128063	0.313279	0.963607	0.918851	1.33468	0.360128	0.989545	NDUFA10	0.137352	0.0220334	0.000159704	0.220925	0.0999794	0.0281944	0.000516033	RFTN1	-0.0327928	0.0331365	0.327534	0.19587	0.120623	0.107179	0.37925	THUMPD3-AS1	0.186181
RPL15	-0.170119	0.00554421	5.58779e-46	0.320342	0.0387935	0.000100493	6.38498e-44	WDFY1	-0.0485897	0.0397983	0.217956	0.103381	0.140627	0.463907	0.260857	NUAK2	0.297793	0.314955	0.310138	-0.379176	14.7402	0.59788	0.499934	ERO1B	-0.481224	0.259839	0.0633873	-0.610427	1.04267	0.465507	0.303516	COPS9	0.215367	0.0171684	5.10987e-07	0.362264	0.0995231	0.00149603	6.10139e-06	TBC1D5	-0.0555685	0.0298729	0.0635873	0.161054	0.107614	0.135573	0.0833759	SETD5	0.120515
NGLY1	0.0500413	0.031232	0.116977	0.0936218	0.158479	0.555489	0.180385	MRPL44	-0.0249686	0.0324005	0.432713	0.2383	0.182805	0.190762	0.48341	ELK4	0.0214832	0.369544	0.952609	0.369295	87.538	0.762448	0.973265	EDARADD	0.0896995	0.430731	0.822635	-0.293186	6.04296	0.834633	0.941435	RNPEPL1	0.0665524	0.0312131	0.0343931	0.233766	0.102692	0.019996	0.045697	SATB1	0.186803	0.0247179	0.000173686	0.0102531	0.0675362	0.871826	0.00071279	MTMR14	0.0221555
TGFBR2	-0.178144	0.0284962	2.33796e-07	0.115296	0.119006	0.327534	3.16779e-06	DOCK10	0.112481	0.0304736	0.00139325	-0.13322	0.11822	0.259548	0.00274148	NUCKS1	0.16217	0.146256	0.264347	-0.897855	0.347541	0.0233953	0.451205	LGALS8	-0.0832022	0.220121	0.704659	-0.923588	0.849124	0.196161	0.89035	MTERF4	-0.128713	0.0234938	3.66646e-06	0.235481	0.101107	0.0385923	3.20127e-05	RAB5A	0.0470243	0.0275208	0.090182	0.0541127	0.111913	0.616477	0.115929	TADA3	0.357185
STT3B	0.0436852	0.0432413	0.323135	0.224876	0.151246	0.136173	0.423374	MFF	0.168497	0.0239442	0.00227532	-0.0285081	0.164683	0.861028	0.00410688	RAB29	-0.33319	0.135521	0.0161968	0.478799	0.740852	0.413517	0.0672471	HEATR1	0.00372016	0.272629	0.990002	0.182663	1.02848	0.846031	0.996251	PASK	0.0711442	0.0279481	0.0143971	0.12426	0.0636342	0.0493901	0.0201694	UBE2E1	0.125246	0.03171	0.00166581	-0.0077528	0.122326	0.95161	0.00324936	ARPC4	-0.365049
CMTM7	-0.255354	0.034719	3.5358e-09	0.00770204	0.133148	0.958408	5.88384e-08	TRIP12	0.221825	0.039799	0.000534122	0.159889	0.13256	0.237353	0.00132252	RHEX	-0.584038	0.23452	0.0183963	-0.481961	0.508807	0.318336	0.0735647	MTR	0.132046	0.194804	0.5003	1.37551	1.23262	0.240552	0.7821	PPP1R7	0.140717	0.0202937	0.00160635	0.334269	0.101557	0.00289913	0.00276964	RPL15	-0.0553694	0.00464486	2.96759e-16	-0.0702476	0.0273699	0.0107978	8.96986e-15	JAGN1	0.157269
CMTM6	-0.0327586	0.020835	0.128174	0.321379	0.128582	0.0145971	0.194675	SP110	0.411094	0.0246919	1.09143e-05	0.15869	0.100545	0.112178	7.94072e-05	IKBKE	-0.167626	0.227331	0.45151	0.51555	1.07426	0.55129	0.634808	CHRM3	0.663163	0.33926	0.0537892	0.529305	1.56328	0.627475	0.282383	HDLBP	0.147961	0.0317821	0.000544726	0.307583	0.111346	0.00759848	0.00121177	NGLY1	0.137922	0.03009	0.000613643	0.087992	0.117211	0.452709	0.0016151	EMC3	0.186334
DYNC1LI1	0.107678	0.0455603	0.0175965	0.273129	0.170413	0.110378	0.0350498	SP140	0.107538	0.0331995	0.00188114	-0.0274367	0.126321	0.822835	0.00349911	RASSF5	-0.00806546	0.149677	0.961808	1.24583	1.06847	0.224755	0.978336	FH	0.339727	0.219031	0.118576	0.416634	0.921993	0.571886	0.418023	STK25	0.0519698	0.0323807	0.141972	0.195471	0.121123	0.128774	0.173073	SLC4A7	0.11842	0.0320613	0.00246757	0.0902548	0.105233	0.393721	0.00445805	BRK1	0.174862
CRTAP	-0.0731041	0.0402382	0.0703859	-0.052519	0.149506	0.729254	0.117241	SP140L	0.132336	0.0337891	0.00384411	0.273854	0.157358	0.0829834	0.00629734	EIF2D	0.113037	0.184437	0.531494	0.179731	1.09045	0.841432	0.703225	CEP170	0.139276	0.184935	0.445711	5.99079	1.21471	0.306539	0.742072	THAP4	0.101672	0.0326136	0.0029994	0.276306	0.107194	0.010198	0.00468827	CMC1	0.214535	0.019909	5.24016e-05	-0.00392812	0.0316313	0.90102	0.000308725	VHL	0.0240997
PDCD6IP	-0.0371283	0.0277556	0.191162	0.405635	0.140359	0.0059988	0.272362	SP100	0.436779	0.0177118	2.34607e-07	0.268392	0.0897718	0.00479904	2.90451e-06	MAPKAPK2	0.242358	0.227292	0.275945	0.0914481	0.800807	0.895021	0.463924	SDCCAG8	0.335905	0.176935	0.0587882	-0.174165	0.725209	0.753049	0.293761	ATG4B	-0.0607004	0.0284842	0.0377924	0.160092	0.110318	0.157169	0.0498827	TGFBR2	-0.0922693	0.0229169	0.000243922	-0.19709	0.0952659	0.0383923	0.000885969	SEC13	0.297252
LRRFIP2	0.0358727	0.0466618	0.442511	0.120731	0.155166	0.435313	0.543897	PSMD1	0.252187	0.0371642	0.00158745	0.117838	0.130542	0.365927	0.00303812	FCMR	-0.840444	0.126671	1.75513e-08	0.563021	0.552907	0.24995	3.9282e-06	AKT3	0.110441	0.378412	0.765647	2.57839	2.7023	0.105379	0.916676	ING5	0.0321858	0.0297079	0.321536	0.191458	0.107056	0.106579	0.365644	STT3B	0.188738	0.0292321	0.00015316	0.0234936	0.107393	0.825035	0.00065492	VGLL4	0.16683
GOLGA4	-0.0882605	0.0347355	0.0129974	0.00553138	0.112095	0.960608	0.0269215	NCL	0.0616124	0.011923	7.77394e-05	0.369669	0.0742568	0.000535322	0.00034447	CD55	-0.248199	0.107363	0.0203959	-0.415396	0.379168	0.30134	0.0787894	ADSS	0.550657	0.197971	0.00879824	-1.54973	1.04604	0.109778	0.120053	CRBN	-0.0143287	0.0174582	0.568686	0.165932	0.096098	0.0945811	0.612144	CMTM7	0.12582	0.0258917	0.000393608	0.171321	0.109518	0.122376	0.00119911	RAF1	0.111732
ACAA1	0.0254674	0.0350247	0.471706	0.180297	0.149257	0.234553	0.572229	NMUR1	0.496068	0.039758	2.81415e-05	-0.104909	0.129826	0.423715	0.000165004	CD46	0.0552509	0.152171	0.709458	-0.948398	0.678015	0.124175	0.832155	DESI2	0.417934	0.290813	0.145771	-0.398398	1.4724	0.756849	0.459825	ARL8B	0.230951	0.0325987	0.0001608	0.159004	0.117173	0.190562	0.000518646	CMTM6	0.156697	0.0196406	0.00124565	0.0584599	0.101921	0.569886	0.00260993	RPL32	-0.141104
CSRNP1	0.146871	0.0316879	0.000341005	-0.0145927	0.117984	0.90042	0.00168682	PTMA	-0.00845671	0.00669381	0.209558	0.502726	0.0520847	9.76613e-05	0.251603	TRAF3IP3	-0.353882	0.0865666	2.88312e-05	0.124933	0.532226	0.778444	0.00200475	COX20	0.158265	0.160423	0.324135	0.0606422	1.21943	0.955409	0.645112	THUMPD3-AS1	-0.0609808	0.0267337	0.0287942	0.168358	0.102978	0.110578	0.0386711	CRTAP	-0.0437357	0.0281482	0.123375	0.210435	0.104202	0.0437912	0.155325	NUP210	0.0591021
SLC25A38	-0.091332	0.0414543	0.0311938	0.475442	0.152105	0.00239952	0.0576143	PDE6D	0.228709	0.0363437	0.000425671	-0.176489	0.151805	0.243951	0.00112401	RCOR3	0.603517	0.308865	0.0545891	0.373884	27.2466	0.709458	0.155578	HNRNPU	0.170135	0.0902464	0.0607878	0.0542001	0.484061	0.896221	0.298729	SETD5	0.0223625	0.0300031	0.494501	0.179119	0.121331	0.15037	0.541668	PDCD6IP	0.0435083	0.0241834	0.0739852	0.085126	0.111356	0.447111	0.0962472	TMEM43	0.0269763
RPSA	-0.193431	0.00612799	6.52945e-45	0.243778	0.0332083	0.00122161	7.22031e-43	EIF4E2	0.0744625	0.0306822	0.0165967	0.121115	0.150949	0.419516	0.0239286	LINC00467	-0.0920348	0.228802	0.678464	0.625788	1.02997	0.478504	0.81118	EFCAB2	0.227165	0.234346	0.320336	-0.682413	0.878185	0.340132	0.642047	MTMR14	0.0203032	0.0303041	0.555889	0.0775361	0.113315	0.493501	0.60088	TRANK1	0.194818	0.0325993	0.00021934	0.227784	0.106278	0.0293941	0.000835994	XPC	-0.00201058
EIF1B	0.116276	0.0171927	0.00213533	0.41747	0.137904	0.0029994	0.00618758	INPP5D	0.124835	0.0263344	0.000403508	-0.154405	0.117965	0.186363	0.00108599	NEK2	-0.470071	0.502009	0.309138	-0.64575	45.8914	0.511298	0.499109	SMYD3	0.0103306	0.187815	0.960408	0.00611744	1.4133	0.995801	0.989307	TADA3	0.276286	0.0245615	4.48337e-05	0.204459	0.097664	0.0367926	0.000217591	LRRFIP2	0.00602961	0.0318558	0.839032	0.0840004	0.119303	0.476705	0.86491	LSM3	0.340018
RPL14	-0.0318799	0.0053386	1.12908e-05	0.169475	0.0381159	0.00107299	0.000107813	DGKD	0.0691936	0.0334017	0.0363927	-0.130683	0.137152	0.34853	0.0499705	LPGAT1	-0.698444	0.364872	0.0553889	-0.517745	11.8847	0.769646	0.157107	TFB2M	-0.0909694	0.216512	0.668666	0.747636	1.16685	0.490302	0.870945	ARPC4	-0.307642	0.0204007	5.2118e-21	0.451431	0.0660204	0.000236671	1.69313e-19	GOLGA4	-0.0322667	0.0221667	0.146571	-0.0207421	0.0907561	0.823235	0.181503	CCDC174	-0.0724101
CTNNB1	-0.058135	0.0398117	0.152569	0.322164	0.155759	0.0385923	0.225532	ARL4C	-0.237511	0.0145394	1.97628e-30	0.242337	0.0701112	0.00290454	1.18451e-28	INTS7	0.0242273	0.256594	0.922815	2.26214	6.21377	0.0939812	0.958411	CNST	0.218505	0.129015	0.0905819	0.238894	0.753151	0.684063	0.36344	RPUSD3	0.153591	0.0314141	0.000420454	0.41865	0.108613	0.0016118	0.0010128	ACAA1	0.0797292	0.0237231	0.00373186	-0.133386	0.114903	0.24755	0.00613912	FGD5-AS1	0.00266171
SS18L2	-0.176825	0.0297524	3.32672e-07	0.278108	0.158253	0.0759848	4.31969e-06	COPS8	0.100668	0.028394	0.00140017	-0.0645785	0.157703	0.682264	0.00274794	DTL	0.599486	0.316026	0.0607878	-0.828902	10.7758	0.162967	0.167126	SCCPDH	0.378971	0.138353	0.00719856	-0.895462	0.640332	0.15097	0.107665	JAGN1	0.13069	0.0268671	0.00368345	0.146459	0.11475	0.214157	0.00558559	MYD88	0.143142	0.0319863	0.00133612	0.198186	0.115922	0.0865827	0.00273841	CAPN7	0.00571465
NKTR	-0.0024718	0.0260126	0.929814	0.162064	0.119461	0.181364	0.948632	LRRFIP1	0.249872	0.0172711	2.21776e-06	0.132518	0.0949831	0.158968	2.13085e-05	PPP2R5A	-0.0664605	0.301954	0.829434	-0.595087	3.21724	0.534093	0.907348	AHCTF1	-0.0510588	0.380453	0.887423	-0.124991	2.14392	0.908218	0.964449	EMC3	0.129208	0.0239234	0.000519707	0.174842	0.115795	0.135373	0.00117618	CSRNP1	-0.0811751	0.0291408	0.00579884	0.242366	0.0948117	0.0105979	0.00897452	SH3BP5	-0.0140719
KIAA1143	0.0994117	0.0398477	0.0139972	0.118434	0.165421	0.472106	0.0286291	UBE2F	-0.15038	0.0246113	8.08998e-07	0.278457	0.104349	0.00759848	8.98464e-06	NENF	-0.0171256	0.121797	0.887023	0.129146	0.52025	0.767646	0.93915	ZNF669	0.726985	0.415853	0.070186	-0.936426	4.31404	0.458708	0.320122	BRK1	0.16547	0.0136913	4.78895e-07	0.634055	0.0937335	0.000425978	5.77557e-06	CX3CR1	0.679028	0.0309445	4.46806e-06	0.533261	0.0817288	0.000166597	4.47578e-05	DPH3	0.207098
CCDC12	-0.135967	0.025448	1.26673e-05	0.704069	0.176046	0.00256797	0.000118968	ILKAP	0.147645	0.0292424	0.000776515	0.0713594	0.133207	0.585283	0.00175157	NSL1	0.182708	0.169806	0.272945	-0.420759	0.92373	0.561688	0.460829	ZNF124	0.448825	0.386742	0.209158	-0.618439	3.50234	0.583283	0.529662	VHL	-0.00604963	0.0260725	0.825035	0.150305	0.100454	0.138372	0.845432	SLC25A38	0.0105097	0.0295888	0.728854	0.064651	0.115857	0.579084	0.768591	OXNAD1	0.00498891
SETD2	-0.0837679	0.0378722	0.0263947	0.152519	0.136154	0.265347	0.0498793	NDUFA10	0.140962	0.0259709	0.000231301	0.0109968	0.134496	0.929414	0.000745851	ANGEL2	-0.159083	0.245867	0.496501	1.27987	1.24721	0.308938	0.672454	ZNF496	0.0491183	0.303418	0.868626	0.563251	1.22015	0.624475	0.958098	SEC13	0.193897	0.0243665	5.58753e-05	0.496147	0.102749	0.000844434	0.000251543	RPSA	-0.0268643	0.00500428	7.20275e-06	0.0603609	0.0228381	0.00879824	6.65872e-05	RFTN1	0.323741
SMARCC1	-0.00160706	0.0329646	0.960408	0.37071	0.129937	0.0039992	0.972608	COPS9	0.157124	0.019057	0.00129383	0.274176	0.204789	0.176965	0.00259177	SMYD2	0.197252	0.236427	0.393521	0.599258	1.05078	0.512098	0.582073	GCSAML	-0.063023	0.337143	0.845031	-1.84598	1.68323	0.147371	0.951012	RAF1	-0.0110285	0.0328329	0.755449	0.139448	0.113387	0.224155	0.782784	EIF1B	0.0748395	0.0162744	0.00264092	0.423441	0.142983	0.00579884	0.00467882	TBC1D5	-0.0762134
MAP4	0.134876	0.0451614	0.00476636	0.20536	0.139177	0.145571	0.0113782	RNPEPL1	0.000550866	0.0287478	0.982603	0.0269495	0.116277	0.825035	0.986199	CENPF	0.239605	0.258888	0.341132	-0.511152	0.286636	0.0827834	0.533214	TRIM58	0.491688	0.187562	0.0145971	0.828423	0.88304	0.232354	0.15001	RPL32	-0.104255	0.0029965	4.37823e-47	0.193981	0.0170357	6.27545e-06	3.58816e-45	RPL14	-0.0320387	0.00390278	4.45686e-11	0.210952	0.0260563	2.22001e-05	9.27668e-10	SATB1	-0.487493
TMA7	0.000840262	0.011618	0.946611	0.0947914	0.09752	0.335733	0.961761	MTERF4	-0.0887527	0.0387097	0.0211958	-0.0553954	0.146221	0.70246	0.0301564	GPATCH2	0.145164	0.303088	0.618276	-1.06447	16.6271	0.328734	0.769149	ZNF692	-0.385898	0.325309	0.224755	0.123331	1.43977	0.921816	0.545163	NUP210	0.11063	0.029843	0.000884244	0.167325	0.103656	0.105979	0.00172899	CTNNB1	-0.0585451	0.0303066	0.0523895	0.0279379	0.116971	0.810638	0.0694001	RAB5A	-0.03813
SHISA5	0.295446	0.0247495	0.000193825	0.535196	0.1576	0.00459626	0.00109642	PPP1R7	0.258291	0.0236299	3.58981e-05	-0.271494	0.172528	0.114577	0.00019934	RRP15	1.28776	0.376802	0.00879824	1.49058	83.291	0.275745	0.0437287	SH3YL1	0.280438	0.371569	0.411918	0.671484	2.73356	0.540092	0.720828	XPC	0.109678	0.0279406	0.00189345	0.0575273	0.104928	0.574685	0.00317867	SS18L2	0.00255537	0.0196665	0.89902	0.145996	0.14276	0.30194	0.915218	UBE2E1	0.320528
UQCRC1	-0.00730968	0.0293087	0.807439	0.219228	0.180618	0.218956	0.857147	STK25	0.2778	0.0391437	0.000111442	-0.0769164	0.143712	0.590682	0.000445297	LYPLAL1	-0.143835	0.167354	0.378324	0.299733	1.03973	0.775645	0.568638	ACP1	0.388807	0.1299	0.00359928	-1.02281	0.870677	0.186163	0.0968103	LSM3	0.310048	0.0187776	0.000298725	0.369994	0.0915138	0.00211478	0.0008003	NKTR	-0.00819123	0.0180764	0.647271	0.1424	0.0888384	0.104779	0.694632	RPL15	-0.149178
IP6K2	0.0476022	0.0414421	0.24895	0.00294013	0.13579	0.981004	0.341361	ATG4B	-0.0673265	0.0332146	0.0419916	-0.124514	0.144757	0.391322	0.0571801	EPRS	0.236108	0.0952085	0.0129974	-0.41124	0.581561	0.428714	0.057675	TMEM18	-0.0981958	0.153273	0.520896	-0.332029	0.640913	0.535693	0.79675	CCDC174	-0.0348063	0.0324329	0.324135	-0.116567	0.106918	0.279544	0.368368	HIGD1A	-0.163524	0.0285659	1.43733e-06	0.305678	0.112547	0.00759848	1.68221e-05	NR1D2	-0.087605
ARIH2	0.0941732	0.0289811	0.00222876	0.322337	0.148402	0.0387922	0.00642031	CRBN	-0.00616312	0.0237534	0.795241	4.18517e-06	0.134289	0.9998	0.824048	BPNT1	0.383806	0.316963	0.19916	-0.299868	27.2075	0.689662	0.375167	EIPR1	-0.142215	0.2373	0.542691	1.86386	1.24968	0.324935	0.809086	FGD5-AS1	0.100342	0.0305471	0.00242289	0.208918	0.105085	0.0485903	0.00390217	SNRK	-0.170767	0.023252	7.05383e-08	-0.0317911	0.095608	0.734853	1.04782e-06	NGLY1	0.183977
NDUFAF3	0.312693	0.0325895	0.000135415	-0.0173084	0.137105	0.903419	0.00086283	BHLHE40	0.128445	0.0240679	0.000588076	-0.164483	0.102187	0.110578	0.00141606	IARS2	0.261003	0.151629	0.0835833	0.502157	0.985045	0.512098	0.208362	ADI1	-0.0322596	0.15683	0.840632	0.338492	0.791015	0.567287	0.949167	MRPS25	0.0432379	0.0306837	0.169966	0.0351515	0.106682	0.742452	0.203553	KIAA1143	0.0533266	0.0286266	0.0613877	-0.0836502	0.11119	0.456309	0.0806439	SLC4A7	0.164814
IMPDH2	-0.110426	0.0277558	0.000314262	0.15088	0.119536	0.211958	0.00158893	ARL8B	0.177012	0.0363156	0.00284081	0.0505878	0.136743	0.710258	0.0049206	RAB3GAP2	-0.0567901	0.240358	0.809238	0.0837033	1.10673	0.927015	0.895375	RNASEH1	0.00518656	0.230671	0.979004	-1.34495	1.13325	0.179564	0.99175	CAPN7	0.109937	0.0242375	0.00101015	-0.0694853	0.104497	0.521496	0.00191112	CCDC12	-0.0336946	0.0184306	0.0673865	0.331434	0.132029	0.009998	0.0880254	LINC02084	0.0367277
QARS	-0.228553	0.0392491	7.35331e-07	0.0872394	0.133379	0.511698	9.00255e-06	THUMPD3-AS1	-0.0764055	0.0376788	0.0423915	0.0280859	0.147312	0.845031	0.057683	MIA3	-0.0251069	0.12805	0.840632	-0.0348245	0.768796	0.94781	0.912173	RNASEH1-AS1	-0.165111	0.376801	0.642871	1.34127	2.97328	0.190362	0.858411	SH3BP5	0.186056	0.020789	2.08092e-05	0.195935	0.0794353	0.014797	0.000120446	SETD2	0.109313	0.0292727	0.00275635	-0.00335895	0.110668	0.976005	0.00484872	EOMES	0.495929
USP4	-0.00524044	0.0432052	0.90062	-0.136149	0.136578	0.317337	0.926568	SETD5	0.169207	0.0375961	0.00216817	0.220306	0.141325	0.123175	0.00393606	AIDA	0.476693	0.346842	0.153369	-0.932623	25.8553	0.15057	0.316277	RPS7	0.00140858	0.0345322	0.969406	0.0660852	0.182025	0.710658	0.99021	OXNAD1	0.0545665	0.0159229	0.00459908	0.0628936	0.0705523	0.377924	0.00683043	SMARCC1	0.0342572	0.0287742	0.234553	0.101926	0.106274	0.342332	0.277788	CMC1	0.443526
RHOA	-0.0213433	0.0113113	0.0789842	0.658092	0.0940666	0.000758851	0.130235	MTMR14	-0.0252244	0.0376532	0.5025	0.18296	0.151198	0.228354	0.550461	BROX	0.278806	0.273479	0.292342	0.0582428	8.60544	0.935213	0.481654	RNF144A	0.391427	0.356587	0.24875	-0.880328	1.64515	0.221356	0.567085	TBC1D5	0.0509632	0.0316536	0.123975	0.169213	0.110448	0.126375	0.152944	DHX30	0.111901	0.0332801	0.00731493	0.258702	0.113819	0.024995	0.0110503	TGFBR2	0.173315
UBA7	0.0970414	0.0437634	0.0307938	0.227106	0.151418	0.129174	0.0569985	TADA3	0.222801	0.0224022	1.5535e-05	0.0805937	0.129617	0.537093	0.000104008	CAPN2	-0.0228596	0.0960111	0.817037	-0.12975	0.427087	0.742252	0.899418	ID2	0.362706	0.316654	0.242551	-0.288327	0.582286	0.505099	0.561373	SATB1	0.0109236	0.0180738	0.612078	0.0246204	0.0658158	0.719456	0.653003	MAP4	0.151488	0.0318213	0.000899784	0.0589944	0.105571	0.572885	0.00207541	STT3B	0.0682616
RBM6	0.0479996	0.0290168	0.0989802	0.322083	0.13195	0.0155969	0.157377	ARPC4	-0.125846	0.0203707	4.75889e-06	0.171231	0.0685215	0.0123975	4.07473e-05	FBXO28	-0.219504	0.213119	0.293141	1.2657	1.19259	0.314737	0.482417	KIDINS220	-0.183641	0.225473	0.410118	0.493489	1.22585	0.661868	0.720114	RAB5A	0.172681	0.0254101	0.000189924	0.183029	0.115675	0.113577	0.000582858	TMA7	0.0540534	0.00677252	0.000131017	0.297014	0.070415	0.00151392	0.000589154	CMTM7	-0.0662804
RBM5	0.0080533	0.0355559	0.814837	0.219882	0.147674	0.135173	0.862862	RPUSD3	0.275383	0.0336392	0.000229244	-0.00490114	0.156906	0.975205	0.000743874	DEGS1	0.28625	0.15443	0.0659868	0.24331	0.878359	0.741652	0.177335	MBOAT2	0.102484	0.234473	0.657469	1.03362	0.910796	0.165567	0.864805	UBE2E1	0.0445008	0.0264685	0.106179	0.0980214	0.114974	0.403119	0.132531	SHISA5	0.382887	0.0149377	0.000155866	0.549268	0.0857011	0.000434049	0.000662334	CMTM6	0.2708
GNAI2	-0.00301826	0.0321772	0.932014	0.214991	0.120321	0.0813837	0.950514	JAGN1	0.26469	0.0391706	0.000136596	0.0843347	0.133568	0.529494	0.000513733	CNIH4	0.759143	0.207099	0.00704145	0.949932	1.06331	0.279144	0.0371909	ITGB1BP1	0.191036	0.181108	0.286143	-0.696494	1.17127	0.444511	0.608997	RPL15	-0.0900865	0.00420837	1.33577e-20	0.336117	0.0251783	6.11896e-06	4.26263e-19	UQCRC1	0.0695837	0.0198155	0.0012202	0.346282	0.140921	0.0141972	0.00257368	CRTAP	0.046355
TUSC2	-6.29425e-05	0.0414332	0.9982	0.0804344	0.157354	0.613477	0.999075	CRELD1	0.131646	0.0409675	0.00351156	0.053223	0.144164	0.714457	0.00584383	LBR	0.355623	0.13069	0.00659868	-0.0970913	0.464904	0.827035	0.03583	CPSF3	0.218698	0.209263	0.282344	2.37019	1.17897	0.080184	0.605247	NGLY1	0.13468	0.0291902	0.000758374	0.224596	0.110503	0.0443911	0.00153732	IP6K2	0.0813477	0.0311582	0.010198	0.135498	0.106475	0.203159	0.015014	PDCD6IP	0.222708
RASSF1	0.0887345	0.0309899	0.00619876	0.0256283	0.133649	0.845031	0.0141257	EMC3	0.100457	0.02595	0.00112564	0.18928	0.180977	0.289542	0.00233411	SRP9	0.312048	0.0890943	0.00366839	-0.242327	0.449644	0.589482	0.0276267	IAH1	0.285725	0.174159	0.103179	2.93757	1.22684	0.182563	0.388244	SLC4A7	0.0194459	0.0309385	0.55149	-0.00847279	0.108325	0.935013	0.596482	PRKAR2A	-0.0333936	0.0289102	0.24955	-0.0281964	0.102688	0.785443	0.294345	TRANK1	0.252097
CYB561D2	-0.0905523	0.0443219	0.0425915	0.0792366	0.155511	0.606479	0.0756495	BRK1	0.115474	0.013674	0.00120972	0.0126311	0.176897	0.941212	0.0024585	TMEM63A	-0.27205	0.271712	0.291342	0.401121	6.65278	0.69966	0.480449	ADAM17	-0.0969509	0.288948	0.731854	0.0847629	1.09153	0.922815	0.902774	TGFBR2	-0.484768	0.020187	5.03184e-37	-0.0233187	0.0706005	0.763247	2.92658e-35	ARIH2	0.0577592	0.0185646	0.0102777	0.0560729	0.102287	0.590482	0.0151249	LRRFIP2	0.0500324
TEX264	-0.0195723	0.0356435	0.588682	0.174498	0.168022	0.296341	0.67832	VHL	0.054298	0.03151	0.0839832	0.238865	0.133468	0.0737852	0.108491	PYCR2	-0.0857958	0.180737	0.629474	3.25452	1.18756	0.035193	0.776355	YWHAQ	0.116895	0.0847188	0.168166	0.417794	0.709808	0.432913	0.485026	STT3B	0.306221	0.0226307	7.41261e-05	0.371534	0.093583	0.00176254	0.000304205	NDUFAF3	0.245007	0.0203184	0.000211572	-0.0303435	0.119911	0.804039	0.000815326	GOLGA4	-0.00946105
ABHD14B	-0.203553	0.0258989	3.98053e-09	0.334459	0.152743	0.0305939	6.59191e-08	SEC13	0.16967	0.027583	0.000421674	0.0396481	0.172922	0.810038	0.00111815	H3F3A	0.107069	0.0638396	0.090182	-0.29616	1.3517	0.708058	0.219464	TAF1B	-0.00357223	0.306411	0.991602	-0.607818	1.46758	0.60088	0.99694	CMTM7	0.110895	0.0202122	0.00176027	0.33739	0.0960735	0.00239547	0.00298988	IMPDH2	-0.0558972	0.0261792	0.034993	0.102881	0.0905977	0.255949	0.0474954	ACAA1	0.145456
RPL29	-0.147444	0.00472767	2.09845e-40	0.40273	0.0379838	4.23446e-07	1.84449e-38	RAF1	0.0157566	0.040374	0.689862	0.0230368	0.153443	0.891622	0.730283	ACBD3	0.0920642	0.156391	0.556089	0.62045	0.886621	0.375525	0.72255	HPCAL1	-0.0126302	0.223745	0.960408	-1.89949	0.822422	0.034793	0.989307	CMTM6	0.440112	0.0205577	0.000202995	0.647309	0.0890002	0.000192202	0.000608479	QRICH1	0.000417948	0.0340556	0.988202	0.295895	0.120047	0.0141972	0.990482	MYD88	0.448434
TWF2	-0.00709486	0.0363878	0.85083	0.202583	0.136912	0.140572	0.890579	RPL32	-0.067075	0.00480876	1.12869e-16	0.230626	0.0392124	0.000315728	3.15698e-15	MIXL1	0.274266	0.318274	0.357928	-0.420987	12.9036	0.44751	0.550813	ODC1	0.625266	0.229711	0.00819836	-0.254134	0.503065	0.516897	0.116488	CRTAP	-0.0560379	0.0250936	0.0271946	0.204462	0.0968772	0.034793	0.0366319	QARS	-0.0832102	0.030609	0.00619876	0.0416884	0.104502	0.69766	0.00951718	CSRNP1	-0.392429
PBRM1	-0.0217285	0.0437313	0.626275	0.233763	0.135938	0.0863827	0.712299	NUP210	0.236048	0.0337317	0.000788955	0.199812	0.131537	0.132973	0.0017723	LIN9	0.119949	0.306024	0.684663	-0.638162	15.3859	0.319936	0.816443	NOL10	0.309536	0.389264	0.402519	-1.24824	3.23912	0.270546	0.713746	PDCD6IP	0.00386059	0.0223621	0.866027	-0.11523	0.10634	0.280344	0.880929	USP4	-0.015708	0.0304788	0.612078	-0.160811	0.117831	0.171166	0.66115	CX3CR1	1.23487
GNL3	0.047225	0.0453571	0.307738	0.294472	0.139521	0.0377924	0.406837	TMEM43	-0.125421	0.0424975	0.00419916	0.0962437	0.135912	0.486303	0.00679059	PARP1	0.228142	0.080797	0.00459908	0.262853	0.462132	0.55009	0.0301912	PDIA6	0.234384	0.118227	0.0481904	0.0258367	0.457855	0.946611	0.266024	LRRFIP2	0.0177114	0.0335455	0.627874	0.241444	0.123759	0.0505899	0.667093	RHOA	0.0862762	0.00816652	0.000105444	0.207538	0.0538303	0.00637687	0.000501401	SLC25A38	-0.0404594
SPCS1	0.0807207	0.0176248	0.00401317	0.263897	0.216445	0.212557	0.00987592	XPC	-0.0314715	0.0386365	0.420916	0.209948	0.146209	0.14957	0.471486	PSEN2	-0.0491821	0.240683	0.840032	3.67176	6.40723	0.0285943	0.9117	LPIN1	-0.385284	0.23178	0.094981	-0.747961	0.9726	0.338132	0.371289	GOLGA4	-0.0237701	0.0239055	0.372525	0.0580508	0.0816325	0.481704	0.418873	APEH	0.203114	0.0287467	0.000245195	0.109874	0.117032	0.35133	0.000888312	RPSA	-0.196247
TKT	-0.00354993	0.0265667	0.895221	0.158419	0.134723	0.241152	0.923508	LSM3	0.286372	0.0201027	7.29538e-06	0.249555	0.158603	0.114777	5.73903e-05	SNAP47	0.117726	0.244731	0.610678	-1.44483	0.744367	0.0525895	0.762895	TRIB2	-0.796105	0.280981	0.0069986	0.251909	0.496736	0.580284	0.106379	ACAA1	0.0854738	0.0231183	0.0046672	0.207677	0.107142	0.0485903	0.00692875	RBM6	0.065654	0.0272528	0.0169966	-0.0373221	0.114761	0.75085	0.0241144	EIF1B	0.10195
DCP1A	-0.0633354	0.0456765	0.165367	0.288958	0.151294	0.0611878	0.241636	CCDC174	-0.13394	0.0414576	0.00202555	-0.104076	0.138348	0.459108	0.0037237	JMJD4	0.47943	0.217673	0.0269946	-0.931979	1.18544	0.270746	0.0962825	NBAS	-0.206809	0.19205	0.273745	0.228277	1.01692	0.779844	0.596599	CSRNP1	0.157454	0.0293779	0.000382463	0.55985	0.0914679	0.00028998	0.000951801	RBM5	-0.0828373	0.0289907	0.00379924	0.200441	0.105448	0.0557888	0.00622345	RPL14	-0.170575
SELENOK	0.0956385	0.0239952	0.00203815	0.156217	0.134772	0.25235	0.0059716	FGD5-AS1	0.24768	0.0394051	0.000176066	0.10075	0.137676	0.456109	0.000614442	ARF1	0.170862	0.0667691	0.0111978	-0.275625	0.632994	0.678464	0.0515745	DDX1	0.190541	0.177255	0.268546	2.59755	1.19175	0.0685863	0.591182	SLC25A38	-0.0292952	0.0278503	0.30174	0.162971	0.112483	0.147371	0.344545	GNAI2	-0.00940228	0.0206857	0.64907	0.0715023	0.0988641	0.471106	0.696133	CTNNB1	0.11458
APPL1	-0.114045	0.0230813	2.05233e-05	0.38279	0.127544	0.00339932	0.000181793	MRPS25	-0.00301719	0.0433292	0.943411	-0.306394	0.149689	0.0461908	0.953767	C1orf35	-0.186309	0.19623	0.333933	-0.159721	0.627418	0.79764	0.525864	MYCN	0.189875	0.340569	0.561288	-0.343238	0.725786	0.516297	0.820711	RPSA	-0.0591896	0.00435707	3.37905e-16	0.296537	0.0217429	0.000666235	9.23096e-15	TUSC2	0.0637755	0.0277854	0.0221956	0.09259	0.129961	0.484503	0.0308731	SS18L2	0.0178257
ARF4	0.16363	0.0329871	0.000689575	-0.158512	0.158903	0.319936	0.00277775	CAPN7	0.0955954	0.0379191	0.0109978	0.042419	0.146305	0.777844	0.0163624	MRPL55	0.433058	0.105199	0.00184695	0.552434	0.908343	0.40032	0.0216496	SMC6	0.457487	0.309869	0.129374	3.05644	1.31088	0.0381924	0.437223	EIF1B	0.0739993	0.0152495	0.00154076	0.813015	0.152425	0.0008324	0.00267243	RASSF1	0.0887145	0.0171736	0.00069369	0.0424968	0.0748661	0.576285	0.00175492	NKTR	-0.0513612
PXK	-0.0993156	0.0325924	0.00359928	0.158655	0.127217	0.214757	0.00909467	SH3BP5	-0.00641477	0.02373	0.787043	0.0133906	0.11279	0.90162	0.817347	GUK1	0.218858	0.0670591	0.00475	0.312613	0.855524	0.766047	0.0307017	RDH14	0.238667	0.231702	0.284143	0.5402	1.03313	0.544091	0.607511	RPL14	-0.0348332	0.00343565	3.90159e-08	0.136525	0.024477	0.0017336	5.58298e-07	NPRL2	0.118942	0.0314057	0.00198958	0.152097	0.11978	0.206759	0.0037322	HIGD1A	-0.132115
THOC7	0.161161	0.0333127	0.000456926	0.322578	0.154283	0.0379924	0.00209124	DPH3	0.171589	0.0352846	0.000757092	-0.0632086	0.149511	0.668466	0.00172216	HIST3H2A	0.615788	0.303069	0.0439912	0.724114	4.99411	0.133773	0.133389	TTC32	0.107211	0.19082	0.554689	0.00505772	1.44222	0.997001	0.815807	CTNNB1	-0.00750804	0.0305149	0.817237	0.000265341	0.122103	0.9982	0.838156	CYB561D2	-0.0532324	0.0247329	0.0283943	0.0772889	0.102486	0.444511	0.0389497	SNRK	-0.182024
PSMD6	0.0387232	0.0314053	0.231554	0.394535	0.180252	0.029994	0.321363	OXNAD1	-0.0274715	0.0431872	0.529694	0.190685	0.124104	0.127774	0.576405	RNF187	0.0765806	0.15365	0.619476	-0.60312	0.493289	0.318936	0.769724	LAPTM4A	0.105081	0.0774668	0.179764	0.497085	0.997734	0.520696	0.497644	SS18L2	0.124225	0.0211391	0.0025677	0.366527	0.0993673	0.00274123	0.00411334	MANF	0.174215	0.024221	8.59249e-05	0.406375	0.100791	0.0011272	0.000440524	KIAA1143	0.113739
SUCLG2	-0.0339427	0.0381405	0.380924	0.0734074	0.147817	0.621076	0.483632	RFTN1	-0.116531	0.0287173	3.20791e-05	-0.0562575	0.11622	0.624875	0.000183254	RAB4A	0.314884	0.158652	0.0475905	0.748151	1.11894	0.438312	0.140728	PUM2	-0.0595183	0.1795	0.735053	0.515633	0.931107	0.503499	0.904425	NKTR	-0.0969614	0.0155075	1.05822e-06	0.284141	0.0851485	0.0037709	1.15286e-05	TEX264	0.224081	0.021553	4.88491e-05	-0.0496826	0.119203	0.679664	0.000291994	ZDHHC3	0.242094
TMF1	-0.0222154	0.031946	0.491502	-0.0178938	0.11607	0.875025	0.589527	TBC1D5	0.0977969	0.0351323	0.004999	0.23308	0.126405	0.0645871	0.00790793	NUP133	0.404516	0.274049	0.127774	-0.603023	1.69593	0.336333	0.279426	LDAH	0.111433	0.327593	0.729054	-0.594228	1.51169	0.570686	0.902139	HIGD1A	0.0495436	0.0317972	0.135373	0.274889	0.102422	0.00659868	0.165813	ABHD14B	-0.0305167	0.0184919	0.10018	0.117625	0.111279	0.294941	0.128071	SACM1L	0.0140257
UBA3	0.0935526	0.0391929	0.014997	-0.0379858	0.15724	0.812837	0.030474	SATB1	-0.107358	0.0363865	0.0039992	-0.173143	0.117836	0.143571	0.00650344	GALNT2	0.284227	0.128578	0.0293941	-0.234674	0.866774	0.726455	0.102244	ATAD2B	0.37408	0.313451	0.210358	-0.244444	1.44276	0.817636	0.530235	SNRK	-0.284179	0.0257213	2.60241e-11	0.0617176	0.0924186	0.588682	5.21349e-10	RPL29	-0.0872505	0.00418138	6.33206e-25	0.104648	0.022717	0.00315649	2.9347e-23	CCDC12	0.0254894
ARL6IP5	0.0401416	0.0199776	0.0473905	0.139965	0.0900714	0.118576	0.0828851	RAB5A	0.0189428	0.0319249	0.559688	0.144265	0.139937	0.30214	0.605901	COG2	0.018508	0.196041	0.919616	1.38361	1.17988	0.243151	0.956614	UBXN2A	-0.0446397	0.252402	0.857628	-0.372782	0.91792	0.610878	0.954446	KIAA1143	0.196619	0.0293696	0.000207873	-0.0982132	0.115169	0.405519	0.00062052	TWF2	0.20928	0.0203143	3.38728e-06	-0.157803	0.10258	0.125175	3.49382e-05	SETD2	0.0564418
FOXP1	-0.0274198	0.0157569	0.0995801	0.208642	0.0664286	0.00434515	0.158184	UBE2E1	0.154979	0.0358767	0.000702314	0.0695109	0.14977	0.641472	0.00161901	TTC13	0.196995	0.257398	0.430914	-0.135674	3.6311	0.854229	0.615518	MFSD2B	-0.283763	0.319643	0.362727	1.47931	1.33193	0.173365	0.682634	EXOSC7	0.164486	0.032197	0.000573569	0.267295	0.112326	0.0229954	0.00125427	PPM1M	0.0773416	0.0263378	0.00319936	0.0544702	0.102685	0.584283	0.00540378	SMARCC1	-0.0615165
PPP4R2	0.119475	0.0376374	0.00446082	-0.0951131	0.154831	0.531494	0.0107992	RPL15	-0.161184	0.00609103	3.08833e-41	0.213491	0.043434	0.00034178	2.84427e-39	ARV1	0.259114	0.178479	0.145971	0.527003	0.835634	0.458308	0.305328	SF3B6	0.21396	0.0860588	0.0137972	-0.364979	0.712347	0.525295	0.148565	CCDC12	0.0856797	0.0212164	0.000573016	0.256285	0.10764	0.0161968	0.00125427	WDR82	-0.0406539	0.0285297	0.155769	0.0455047	0.11396	0.690862	0.192004	DHX30	0.180571
CHMP2B	0.000522137	0.0346867	0.987602	-0.0197155	0.141203	0.887423	0.992816	TOP2B	0.131485	0.0412838	0.00453911	0.0640499	0.1436	0.657469	0.00729038	C1orf131	0.339355	0.197923	0.0863827	1.30747	1.10655	0.203559	0.213409	FAM228B	0.189259	0.307481	0.522496	-1.28952	0.873183	0.115777	0.797345	SETD2	-0.0131845	0.0294692	0.682863	-0.0393109	0.103698	0.711058	0.718112	PBRM1	0.18755	0.0323618	0.000456737	0.0739755	0.106827	0.489702	0.00132633	MAP4	0.449225
CGGBP1	0.00443101	0.0302143	0.884223	0.145489	0.144588	0.330134	0.914364	NGLY1	0.188497	0.0363416	0.000409003	-0.188584	0.146388	0.20036	0.00109585	GNPAT	0.15024	0.171099	0.375725	-0.884784	0.691144	0.212957	0.566872	TP53I3	0.157465	0.250926	0.524695	-1.23226	0.903885	0.164967	0.798279	SMARCC1	0.172927	0.0272699	0.00157612	0.261677	0.09394	0.004999	0.00272589	SPCS1	0.113428	0.0107288	0.000913341	0.0816471	0.213052	0.689462	0.00209556	TMA7	0.132483
C3orf38	-0.0610104	0.0419184	0.15037	0.151324	0.15423	0.332933	0.222857	LINC02084	0.141561	0.039813	0.00197109	-0.10855	0.138646	0.438512	0.00363596	SPRTN	-0.42196	0.239253	0.075185	-0.118944	0.800241	0.838832	0.193835	ITSN2	0.335204	0.177274	0.0627874	-0.135851	0.879578	0.84943	0.302863	DHX30	0.146539	0.0317644	0.000227018	-0.0620696	0.101906	0.591882	0.000655951	TKT	-0.02791	0.0192065	0.14877	-0.000972435	0.107022	0.991402	0.183899	SHISA5	0.533869
MTRNR2L12	-0.26277	0.0342048	3.03846e-10	0.148969	0.0823624	0.0745851	5.98611e-09	EOMES	0.120608	0.0362415	0.00753442	0.0840681	0.12791	0.510498	0.0115275	AL445524.1	0.208335	0.272456	0.429114	1.31238	16.3382	0.215157	0.614539	NCOA1	0.0610871	0.346194	0.84943	1.85899	1.61277	0.125575	0.952192	TMA7	0.1094	0.00699493	0.000325164	0.41555	0.0571774	0.000321821	0.000847824	DCP1A	-0.0833247	0.033157	0.0105979	0.229471	0.11041	0.0379924	0.0155633	UQCRC1	0.149707
CLDND1	-0.0261848	0.0374701	0.482304	0.194749	0.148819	0.19956	0.581342	CMC1	-0.294053	0.0155119	5.98757e-20	0.438192	0.0356794	2.83106e-05	2.13293e-18	TSNAX	0.0657778	0.3108	0.820236	0.110148	21.7012	0.878624	0.901416	PTRHD1	-0.0959477	0.112391	0.388522	0.522812	0.756102	0.355729	0.701848	SHISA5	0.387023	0.0163399	0.000317533	0.56426	0.0881617	0.000110666	0.000833352	SELENOK	-0.0478811	0.0143557	0.0012805	0.204226	0.0963042	0.0353929	0.0026605	IP6K2	0.164674
NIT2	0.0410788	0.0446347	0.364727	0.321133	0.157601	0.0431914	0.467047	TGFBR2	0.139177	0.0331598	0.000518067	0.0558425	0.134128	0.679464	0.00129551	NTPCR	0.337137	0.221161	0.119776	1.04955	1.0858	0.453709	0.266491	ADCY3	-0.101274	0.422131	0.80064	0.143117	4.06564	0.89882	0.931965	UQCRC1	0.158237	0.0201206	4.39968e-05	0.651074	0.10517	0.000398096	0.000214685	CCDC66	0.186451	0.0325714	0.00182797	0.104963	0.106865	0.327135	0.0034874	PRKAR2A	-0.0845065
TRMT10C	0.0638437	0.0364552	0.0841832	0.090598	0.153506	0.561688	0.137093	STT3B	0.148216	0.0357608	0.000980501	0.0300173	0.134246	0.826835	0.00208702	COA6	0.449032	0.169178	0.00959808	0.286946	0.991913	0.716057	0.0465728	DNAJC27	0.138513	0.387001	0.708058	0.366192	2.70728	0.694261	0.891175	IP6K2	0.00557709	0.0325163	0.864627	0.0861535	0.105618	0.423715	0.880001	ARHGEF3	0.199634	0.0250222	0.000154378	0.116203	0.101212	0.252949	0.000657648	ARIH2	0.147632
PCNP	0.0268567	0.0231325	0.253749	0.337376	0.162334	0.0467906	0.346693	CMTM6	0.188664	0.0200823	0.000263425	0.279272	0.134625	0.0405919	0.000810745	IRF2BP2	-0.228187	0.169169	0.178564	0.54827	1.07568	0.4989	0.348563	POMC	0.484778	0.367142	0.169566	-1.08693	1.64608	0.167167	0.485026	PRKAR2A	0.0979805	0.0312797	0.00920591	-0.216256	0.0996151	0.0367926	0.0131471	APPL1	-0.057461	0.0260529	0.0281944	0.153354	0.106348	0.14957	0.0386907	NDUFAF3	0.229038
RPL24	-0.133089	0.00609265	1.16325e-20	0.426061	0.053337	0.000233142	4.48047e-19	DYNC1LI1	0.08915	0.0399037	0.0269946	0.0438174	0.148418	0.762448	0.0378928	TOMM20	0.145623	0.0823811	0.0775845	-0.230146	0.572059	0.736053	0.198167	DNMT3A	-0.516228	0.20885	0.0157968	0.296195	1.18032	0.783643	0.155964	ARIH2	0.132047	0.0205012	0.00227866	0.19399	0.100779	0.0581884	0.00372308	ARF4	0.172036	0.0221669	2.52209e-05	-0.0690534	0.112548	0.545291	0.000176289	IMPDH2	-0.351812
NFKBIZ	0.334136	0.0369403	0.000182675	0.172442	0.114381	0.135973	0.00105958	CRTAP	0.00373721	0.0392301	0.921816	0.281967	0.134058	0.0405919	0.935644	ARID4B	0.065744	0.169945	0.702659	0.618223	0.840042	0.362527	0.827161	DTNB	-0.242227	0.341171	0.457508	-0.307535	1.22299	0.680064	0.748692	P4HTM	-0.0143452	0.0315582	0.659868	0.0489032	0.123144	0.695261	0.697183	DENND6A	0.00557637	0.0318656	0.861028	-0.0341206	0.112657	0.760048	0.883653	QRICH1	0.25525
CBLB	-0.142113	0.0381567	0.000439214	-0.16961	0.124919	0.180364	0.00202369	PDCD6IP	0.0982609	0.0281988	0.00353711	0.0775917	0.153481	0.617676	0.00587859	ERO1B	-0.157848	0.20768	0.431514	0.0995408	0.916474	0.89822	0.61576	RAB10	0.158416	0.161469	0.322336	0.720201	0.976193	0.411118	0.643097	WDR6	0.0940361	0.0324313	0.0059988	0.149153	0.102831	0.171766	0.00874714	PDHB	-0.00443172	0.031808	0.885223	0.166546	0.116606	0.155369	0.904212	QARS	-0.147088
BBX	0.0430875	0.0262171	0.104979	0.0881389	0.131136	0.504899	0.165001	TRANK1	0.238437	0.0380268	0.000415643	0.281933	0.131986	0.0321936	0.00110995	LGALS8	0.219539	0.247538	0.355929	0.150073	1.34856	0.862627	0.548089	HADHA	-0.16671	0.0794516	0.039792	0.420031	0.827389	0.523295	0.242613	DALRD3	-0.0784864	0.0329541	0.0185963	0.0344568	0.114602	0.758848	0.0255947	THOC7	0.195813	0.0203841	0.000847457	-0.146654	0.130047	0.259548	0.00199047	USP4	0.103567
CD47	0.0333285	0.0195654	0.0973805	0.0121709	0.122721	0.921616	0.155338	LRRFIP2	0.00636506	0.0368434	0.866827	0.0343133	0.155348	0.833633	0.888715	HEATR1	0.300623	0.242818	0.197361	0.755753	3.61178	0.44971	0.373348	HADHB	0.00512055	0.109341	0.966607	2.92229	1.18863	0.240552	0.989776	NDUFAF3	0.351279	0.0201462	0.000395318	0.299728	0.0995291	0.0039992	0.000974379	PSMD6	0.0689818	0.0216653	0.00258651	0.106734	0.122211	0.380324	0.00461534	RHOA	0.192498
LINC01215	0.0156481	0.0336798	0.634873	0.0552444	0.135868	0.686463	0.719193	GOLGA4	0.0302885	0.0272591	0.264747	0.126049	0.114021	0.269946	0.310461	FH	0.274402	0.13138	0.0409918	-0.376714	0.522491	0.417716	0.127812	TMEM214	0.0457821	0.339286	0.884423	-0.0491709	1.61774	0.961208	0.964028	IMPDH2	0.0654354	0.0204229	0.0074518	0.381843	0.077739	0.000886925	0.0107743	SUCLG2	0.0430424	0.026225	0.103579	0.0455203	0.11004	0.678864	0.13198	APEH	0.243409
IFT57	0.0473315	0.0233077	0.0475905	-0.00419843	0.0848249	0.958208	0.0831923	ACAA1	0.0953935	0.0270172	0.00195013	0.292814	0.146639	0.0467906	0.00360083	OPN3	-0.302135	0.293612	0.270546	1.25399	23.3885	0.273145	0.45829	AGBL5	0.504478	0.365274	0.145571	-0.952704	2.91084	0.468506	0.459638	QRICH1	0.0659704	0.0325798	0.0485903	0.258531	0.113502	0.0219956	0.0631411	TMF1	0.0861259	0.0254148	0.00256619	0.0879289	0.102702	0.393321	0.00459088	RBM6	0.0865989
BTLA	0.271223	0.0313364	0.000201916	0.0333256	0.127987	0.802639	0.00112796	MYD88	0.256397	0.0360538	0.00143615	0.312883	0.141219	0.0287942	0.00280253	EXO1	0.620118	0.35909	0.0843831	-0.423969	56.0497	0.615677	0.209699	OST4	0.0925024	0.0667971	0.168766	0.151332	0.859874	0.810838	0.485026	QARS	-0.0920861	0.0284299	0.00314579	0.0944402	0.0950476	0.343531	0.00488743	UBA3	0.123321	0.0301424	0.00120184	0.000612698	0.118174	0.996601	0.00254576	RBM5	-0.162342
ATG3	0.188217	0.0378883	0.000399355	0.118064	0.14665	0.425315	0.00189171	EXOG	-0.193784	0.0401633	1.97108e-05	0.272323	0.146602	0.0657868	0.000125089	CEP170	-0.186527	0.246069	0.435513	0.993908	1.23964	0.381124	0.619246	PREB	0.509647	0.299988	0.0881824	-0.27761	1.3793	0.807439	0.36045	USP4	-0.0308888	0.028603	0.320336	0.131226	0.10793	0.277145	0.36451	ARL6IP5	0.178954	0.0108618	2.81607e-06	0.16096	0.0686658	0.0207958	3.00265e-05	GNAI2	0.0928663
SIDT1	-0.179059	0.0422658	0.000156718	-0.40515	0.128603	0.00209303	0.000964505	CSRNP1	-0.175673	0.0309008	5.75996e-06	-0.106592	0.097072	0.269146	4.75921e-05	SDCCAG8	-0.135844	0.185428	0.459308	-0.284319	0.786569	0.633873	0.642242	ATRAID	0.217194	0.124867	0.0789842	-0.590749	0.63348	0.262947	0.340528	RHOA	0.0935047	0.00876427	0.000911705	0.686611	0.0569449	5.06238e-05	0.00177325	FOXP1	-0.0383999	0.0175103	0.0291942	0.177053	0.0686428	0.0123975	0.0400153	TUSC2	0.178492
NAA50	-0.0427594	0.0446647	0.344531	0.185928	0.163899	0.252949	0.444673	CX3CR1	0.933702	0.02529	1.76362e-06	-0.00116335	0.078627	0.988402	1.75248e-05	ADSS	-0.0627766	0.161985	0.686863	0.337576	0.96147	0.637672	0.81784	EIF2B4	0.397239	0.310218	0.186563	3.1572	1.38476	0.0703859	0.50429	APEH	0.138223	0.028101	0.000760153	0.221703	0.112387	0.0495901	0.00153909	PPP4R2	0.0857227	0.0263926	0.00161155	-0.00644738	0.118444	0.956809	0.0031738	RASSF1	0.268275
ZBTB20	-0.206352	0.0292662	4.53035e-10	0.10549	0.110462	0.336533	8.67601e-09	SLC25A38	-0.175746	0.0359697	6.26205e-05	0.247515	0.151411	0.0983803	0.000292272	DESI2	-0.0402277	0.169063	0.810838	-0.248637	0.89247	0.746251	0.896038	SNX17	0.0216181	0.121297	0.861828	2.36847	1.22453	0.0833833	0.955702	RBM6	0.104611	0.0259984	0.00100943	0.143547	0.104112	0.168766	0.00191077	CHMP2B	0.0472708	0.0305972	0.122575	0.216756	0.104526	0.0413917	0.15443	NPRL2	0.326905
COX17	0.331067	0.0280774	6.19608e-05	0.00393637	0.126842	0.973605	0.000461743	RPSA	-0.102012	0.00736512	8.80142e-15	0.305093	0.0418048	4.17502e-05	2.29201e-13	COX20	0.59996	0.16391	0.00481216	-0.61028	0.492299	0.318936	0.030772	PPM1G	0.277069	0.145556	0.0577884	-0.367417	0.406945	0.326935	0.290543	RBM5	-0.0596316	0.028157	0.0531894	-0.125718	0.101866	0.262947	0.0687212	CGGBP1	0.0564036	0.0235588	0.0167966	-0.137291	0.109791	0.214157	0.0238599	CYB561D2	0.152332
GSK3B	-0.00514174	0.0464792	0.913817	0.456139	0.154173	0.00479904	0.936492	EIF1B	0.0106776	0.0206337	0.606479	0.650198	0.20494	0.00359928	0.650771	HNRNPU	0.414392	0.101128	0.00136808	-0.882548	0.625352	0.234353	0.0180218	NRBP1	-0.170807	0.175467	0.322336	-0.46338	1.3164	0.65247	0.643097	GNAI2	0.184195	0.0232888	0.000154842	0.272542	0.0882477	0.00359928	0.00050714	MTRNR2L12	0.421872	0.0311602	2.99201e-06	-0.533006	0.106846	3.90126e-05	3.16117e-05	MAPKAPK3	0.338055
NDUFB4	0.110748	0.0225295	0.000752443	0.156627	0.154307	0.331334	0.00293495	RPL14	-0.1033	0.00546623	5.47061e-23	0.285087	0.0455012	0.000122706	2.27e-21	EFCAB2	-0.11708	0.460676	0.784043	-1.58181	79.4147	0.371126	0.878079	ZNF512	0.18379	0.239508	0.433713	-0.445662	1.0847	0.608878	0.736299	IFRD2	0.229751	0.0324848	0.000107622	0.248408	0.111681	0.0311938	0.000397329	CLDND1	0.0136758	0.0232691	0.55109	0.39674	0.117361	0.00358077	0.602576	MANF	0.324582
HCLS1	-0.000163198	0.0162672	0.992402	0.3311	0.128528	0.0123975	0.995888	CTNNB1	0.0101361	0.0355309	0.775645	0.192949	0.134006	0.15117	0.807509	SMYD3	0.131973	0.236229	0.557688	1.89864	1.21948	0.130574	0.723581	GPN1	0.134034	0.21705	0.523695	0.983447	1.29691	0.516897	0.797501	TUSC2	0.0935338	0.0299944	0.00279944	0.24323	0.105884	0.0239952	0.00440051	TRMT10C	-0.0424054	0.0270895	0.117776	0.0159506	0.116826	0.889022	0.148761	TEX264	0.194986
GOLGB1	0.142541	0.042161	0.00177758	-0.0496328	0.116876	0.672466	0.00544067	SS18L2	-0.0491925	0.0222818	0.025195	0.418529	0.214258	0.0509898	0.0355384	TFB2M	0.274539	0.186248	0.132973	1.02405	1.08038	0.312737	0.286941	SUPT7L	0.0839586	0.229674	0.69946	-0.469329	0.953759	0.515897	0.887703	RASSF1	0.172461	0.0280659	0.000141042	0.00796092	0.117905	0.94981	0.000479356	PCNP	0.213246	0.0178018	7.25943e-06	0.0955143	0.109393	0.387522	6.66743e-05	ABHD14B	0.00872993
IQCB1	0.350611	0.0404946	0.000271505	0.131991	0.150827	0.375525	0.00141447	NKTR	-0.0374343	0.0245868	0.128974	-0.116054	0.10856	0.279944	0.161689	CNST	-0.294924	0.166472	0.0779844	1.001	1.05766	0.310938	0.198834	SLC4A1AP	0.0389171	0.240286	0.869826	1.27628	1.26337	0.308538	0.958716	CYB561D2	0.131256	0.0303008	0.00410547	0.248294	0.102271	0.0273945	0.00617105	RPL24	-0.0709466	0.00445184	7.30118e-25	0.0951441	0.0372183	0.0111978	3.33933e-23	RPL29	-0.170172
EAF2	-0.205637	0.0206148	1.40459e-11	0.533834	0.0840006	0.00063343	3.20996e-10	HIGD1A	-0.0712466	0.0327215	0.0303939	0.448156	0.14323	0.00279944	0.0423965	SCCPDH	-0.514634	0.264091	0.0555889	0.855372	4.16746	0.335333	0.157487	MRPL33	0.272354	0.140551	0.0515897	1.17502	1.11101	0.279944	0.276385	MAPKAPK3	0.415671	0.0319682	7.97336e-06	0.251739	0.101948	0.015197	5.87974e-05	NFKBIZ	0.630739	0.0277906	9.91286e-06	0.309282	0.10216	0.00259948	8.59279e-05	TWF2	0.201691
CD86	0.332828	0.0461162	0.000110133	-0.0595796	0.124345	0.630874	0.000735935	SNRK	-0.12679	0.0291766	6.1593e-05	-0.0190892	0.122608	0.872825	0.000291415	AHCTF1	0.20873	0.251206	0.391322	0.0234146	4.51494	0.979804	0.580378	BABAM2	0.325518	0.216766	0.124975	-0.249623	1.00219	0.765247	0.428786	MANF	0.390601	0.028563	1.08021e-05	0.831791	0.107393	9.53641e-05	7.4479e-05	CBLB	-0.0146532	0.0198325	0.454909	0.139845	0.0866297	0.107778	0.508282	PPM1M	-0.0126705
FAM162A	0.112632	0.0327129	0.00176964	0.0505909	0.152583	0.732853	0.00542119	KIAA1143	-0.0582387	0.0329537	0.0809838	0.0591855	0.148879	0.691062	0.105012	ZNF669	-0.176513	0.389008	0.622076	-0.671491	58.1365	0.520696	0.770947	PPP1CB	0.32274	0.189954	0.0905819	-1.24989	0.81302	0.0981804	0.36344	TEX264	0.222194	0.0220282	2.94485e-05	0.370615	0.105155	0.00835084	0.000159207	BBX	0.0706432	0.0216656	0.00362792	-0.0460696	0.0943763	0.615877	0.00598228	WDR82	-0.0824306
PARP15	0.191617	0.0287304	0.000164737	0.309495	0.124851	0.0129974	0.00099009	ZDHHC3	0.139415	0.0384264	0.00129661	0.18509	0.140822	0.190962	0.00259459	AL390728.5	-0.835693	0.182817	2.99176e-06	0.235372	0.670497	0.653869	0.000301789	TRMT61B	0.0365535	0.240874	0.872426	0.0306748	1.06432	0.970406	0.959697	ABHD14B	-0.141743	0.0162748	1.06485e-10	0.247047	0.0975298	0.0121976	2.04247e-09	CD47	0.145076	0.0137917	0.000674165	0.187722	0.101001	0.0629874	0.00172182	PBRM1	0.0869806
PARP14	0.410557	0.0310993	1.91401e-05	0.0507826	0.113972	0.657269	0.000171311	EXOSC7	0.0911617	0.0410655	0.0245951	0.249805	0.144019	0.0833833	0.0347441	ZNF692	0.0426066	0.317459	0.889622	2.14895	44.2302	0.0969806	0.940439	WDR43	0.0114962	0.17943	0.94881	-0.0705759	0.846599	0.907818	0.986431	RPL29	-0.124878	0.0034155	6.94547e-48	0.222932	0.0226057	0.000495444	5.96318e-46	TRAT1	0.454827	0.0297816	8.82234e-05	0.240636	0.0893041	0.00559888	0.000449655	SPCS1	0.111581
ZNF148	-0.0918777	0.0359018	0.0117976	0.026933	0.1517	0.854029	0.0246449	SACM1L	-0.0822496	0.0351201	0.0225955	0.038122	0.129227	0.766247	0.0320393	SH3YL1	-0.424052	0.346665	0.20016	-1.42173	28.8628	0.144171	0.376456	YPEL5	0.1747	0.13698	0.207558	-0.728451	0.611502	0.185163	0.527245	TWF2	0.171865	0.0211283	5.87056e-05	0.14467	0.0798183	0.069986	0.000259109	CD96	0.257512	0.0162483	0.000388472	0.0705911	0.0854636	0.411318	0.00118733	TKT	-0.185285
ABTB1	-0.0536187	0.0332735	0.111778	0.144623	0.157717	0.360528	0.173933	CCDC12	-0.0277771	0.0199751	0.161768	-0.19826	0.189823	0.297341	0.19871	ACP1	0.503602	0.0946095	0.00139942	-0.509276	0.490628	0.282943	0.0183186	DPY30	0.206167	0.151884	0.174165	0.525272	1.19006	0.631874	0.491157	PPM1M	-0.0994029	0.026589	0.000407515	0.200946	0.102858	0.0539892	0.000990896	ATG3	0.150638	0.02688	0.00048402	0.0898823	0.120355	0.44911	0.00137906	DCP1A	-0.0765965
RPN1	0.0661657	0.0297097	0.0275945	0.0971421	0.157327	0.543691	0.0518891	SETD2	0.0661848	0.0357543	0.0627874	-0.109925	0.118506	0.34973	0.0832463	TMEM18	0.450753	0.135584	0.00576031	4.52198	1.14831	0.0111978	0.0330601	SPAST	-0.212248	0.323316	0.495301	0.339874	1.08112	0.666067	0.778381	WDR82	-0.0118155	0.0268326	0.691262	0.395263	0.10883	0.00231765	0.725674	NAA50	0.0184076	0.0302961	0.530494	0.0126623	0.12303	0.918816	0.582806	SELENOK	-0.161067
RAB7A	0.00288475	0.0253607	0.907419	0.408567	0.198942	0.0405919	0.931605	ELP6	0.0265226	0.0409714	0.524495	-0.044335	0.136925	0.737053	0.571571	EIPR1	0.176706	0.176526	0.313137	-0.294789	0.975654	0.686063	0.503297	YIPF4	0.0457499	0.166136	0.784243	-0.252356	1.43681	0.830434	0.923903	PBRM1	0.0922072	0.0308601	0.00419916	-0.0780504	0.0985186	0.438512	0.0062935	ZBTB20	0.0340126	0.0272596	0.208558	0.0610434	0.101713	0.541292	0.250414	CCDC66	0.0752513
CNBP	0.0646532	0.0143039	0.000771604	0.205698	0.116319	0.0805839	0.00296864	SMARCC1	0.0174541	0.0346801	0.615077	-0.0195017	0.134379	0.890422	0.659248	TRAPPC12	-0.0881408	0.224037	0.690862	0.0902075	1.09097	0.915617	0.820964	BIRC6	0.216998	0.205998	0.290342	0.0200284	0.775832	0.973405	0.612548	GNL3	0.182226	0.0318293	0.000589124	0.209749	0.106943	0.0513897	0.0012759	COX17	0.259502	0.0215229	3.45781e-05	-0.127259	0.0879689	0.15177	0.000225927	ARHGEF3	0.278
H1FX	0.587431	0.0422428	5.94425e-06	0.643731	0.127134	0.000799534	6.11918e-05	DHX30	0.144032	0.0405682	0.00741767	0.190886	0.13259	0.152569	0.0113535	ADI1	0.287568	0.103579	0.00659868	-0.127993	0.55627	0.781444	0.03583	FAM98A	0.0151167	0.349525	0.961208	0.329806	1.77565	0.766647	0.989307	SPCS1	0.135182	0.0106002	1.08859e-05	0.466843	0.13904	0.00279944	7.49135e-05	GSK3B	0.0368948	0.0300684	0.220156	0.213606	0.112473	0.0611878	0.262706	APPL1	-0.0354319
MBD4	-0.238915	0.025035	1.61218e-09	0.128514	0.109631	0.242751	2.84875e-08	MAP4	0.177212	0.0364983	0.003238	0.0173489	0.136602	0.890622	0.00544376	RNASEH1	0.562289	0.142054	0.00413961	-0.37071	0.52645	0.429714	0.0291523	FEZ2	0.529832	0.220918	0.0195961	-0.118885	1.01813	0.874625	0.174734	TKT	0.024875	0.0173581	0.180364	0.577007	0.0805578	0.000247228	0.214439	NDUFB4	0.165634	0.014744	0.00092062	0.143148	0.131142	0.275745	0.00210189	ARF4	0.051551
MRPL3	-0.0854385	0.0415274	0.039792	0.123443	0.171757	0.484903	0.0714173	TMA7	-0.00355887	0.00857363	0.677065	0.199176	0.0931957	0.0333933	0.71956	RPS7	-0.0294075	0.0376055	0.431114	-0.881349	1.93164	0.738652	0.615558	STRN	-0.451389	0.309717	0.134373	0.0979279	1.47252	0.942412	0.446045	DCP1A	-0.080482	0.0324513	0.014797	0.21734	0.117078	0.0681864	0.0206654	HCLS1	0.129512	0.011127	1.02993e-05	0.166189	0.0808253	0.040192	8.87007e-05	DENND6A	0.100393
CDV3	0.157644	0.0469684	0.00271297	0.113182	0.144431	0.452509	0.00736346	SHISA5	0.400644	0.0170737	2.97847e-05	0.367211	0.108866	0.00548387	0.000173829	ITGB1BP1	0.446588	0.135052	0.0029994	0.746538	1.01402	0.394521	0.0248919	HEATR5B	0.0617125	0.23884	0.782444	0.0577672	1.20526	0.95081	0.923765	SELENOK	0.268861	0.0166054	0.000469371	0.0905695	0.0855926	0.287542	0.0010955	GOLGB1	-0.0853517	0.030797	0.00579884	-0.133959	0.0951004	0.158968	0.00897452	PDHB	0.0485678
TOPBP1	-0.0521669	0.0460579	0.267347	-0.177896	0.145514	0.217357	0.361667	UQCRC1	0.129485	0.0220677	0.000510204	0.444789	0.188335	0.020196	0.00128179	CPSF3	0.0409949	0.175698	0.802639	2.04556	1.11242	0.0717856	0.891379	GPATCH11	-0.396458	0.239401	0.0945811	-0.371035	0.950481	0.617876	0.370613	CCDC66	-0.0175205	0.0249828	0.55149	0.161199	0.0944461	0.104979	0.596482	FAM162A	0.118938	0.0216948	0.000265288	-0.10871	0.120006	0.366527	0.000924829	THOC7	0.381414
ANAPC13	0.0535061	0.0424527	0.208558	0.0268	0.137521	0.841232	0.293368	IP6K2	-0.0063889	0.0369263	0.858228	0.150584	0.139658	0.285143	0.880856	IAH1	-0.134879	0.132384	0.29894	-0.358209	0.956122	0.665467	0.48848	EIF2AK2	0.982669	0.180988	0.00147374	0.524112	0.907092	0.44771	0.0902338	ARHGEF3	0.0932552	0.0232564	0.00270972	0.208485	0.101414	0.0407918	0.00429128	PARP15	0.0117323	0.0294372	0.692861	-0.0871763	0.101161	0.395521	0.735822	PSMD6	0.194144
STAG1	0.0551753	0.0439028	0.219356	-0.0507435	0.149746	0.735053	0.30617	PRKAR2A	-0.0519965	0.0341484	0.131574	0.167957	0.129797	0.192162	0.164729	ADAM17	0.316458	0.240553	0.175165	0.122547	0.97458	0.872625	0.343613	CEBPZOS	0.0368692	0.145422	0.795441	-0.564038	1.20761	0.536493	0.929259	APPL1	-0.0100379	0.026551	0.719856	0.0684629	0.0905379	0.459908	0.750665	ZNF148	0.0224192	0.0276913	0.422915	-0.101776	0.109891	0.35193	0.475746	SUCLG2	0.0999303
NCK1	-0.0166647	0.0458327	0.724655	0.070098	0.170076	0.690862	0.794409	SLC25A20	0.611159	0.0362418	1.47075e-05	0.109339	0.132169	0.402519	9.95263e-05	YWHAQ	0.246155	0.0960196	0.0079984	0.135783	0.453796	0.828634	0.040801	CEBPZ	0.154816	0.160574	0.324335	1.8768	1.17576	0.135573	0.645313	ARF4	0.193251	0.0215104	3.34866e-05	0.344631	0.109303	0.0029994	0.000174498	ABTB1	0.0206859	0.0243705	0.40212	0.0963641	0.13163	0.465507	0.454559	TMF1	0.100116
ARMC8	-0.0864971	0.040411	0.0345931	0.362003	0.164642	0.0311938	0.0631107	ARIH2	0.0307642	0.019748	0.118776	0.191861	0.136927	0.157968	0.149699	TAF1B	-0.338249	0.181339	0.0593881	-0.371854	0.78969	0.565487	0.164541	NDUFAF7	0.0799577	0.343689	0.802639	-1.13858	1.8035	0.284543	0.932466	DENND6A	-0.0370436	0.030583	0.269746	0.143916	0.107892	0.184363	0.310669	SEC61A1	0.150327	0.0271593	0.000337941	0.0679973	0.105546	0.520096	0.00107769	UBA3	0.264872
SLC25A36	0.137417	0.0350068	0.000960804	-0.0530199	0.14104	0.704259	0.00345706	NDUFAF3	0.25831	0.0238799	8.13394e-06	0.308019	0.139509	0.0311938	6.24263e-05	RRM2	0.617653	0.27273	0.0305939	-0.760781	0.353262	0.045191	0.105343	PRKD3	0.105166	0.276943	0.695661	-0.631057	0.990782	0.416917	0.887006	PDHB	0.0733097	0.0313578	0.0193961	0.499756	0.113724	0.00102038	0.0266042	RPN1	0.167424	0.0166033	0.000565008	0.289392	0.111799	0.010198	0.001526	ARL6IP5	0.349684
ZBTB38	0.108043	0.0472427	0.0239952	0.0245226	0.123618	0.844831	0.0460042	IMPDH2	-0.101199	0.0384341	0.00739852	0.175711	0.133191	0.188762	0.0113288	HPCAL1	-0.150884	0.182352	0.40172	0.149307	1.13363	0.883423	0.588488	CDC42EP3	-0.0131301	0.230415	0.957608	1.47286	1.10046	0.133173	0.989085	FHIT	0.153213	0.0285238	0.00375974	-0.168088	0.0769372	0.0271946	0.00569169	RAB7A	0.0602345	0.016647	0.00454357	0.285429	0.135898	0.0371926	0.00724802	FOXP1	-0.109742
RASA2	-0.0566614	0.0351326	0.109378	0.242657	0.152277	0.118976	0.170586	QRICH1	0.0125835	0.0408993	0.757049	0.11799	0.123713	0.343531	0.790984	ODC1	0.475232	0.122975	0.00229871	-1.47607	0.515736	0.29774	0.0241208	HNRNPLL	-0.052627	0.219163	0.805639	-1.14262	0.838402	0.123975	0.933792	THOC7	0.204783	0.0195732	0.00087855	0.670012	0.131647	0.00121792	0.0017199	CNBP	0.0362688	0.00950079	0.00531812	0.203416	0.0919015	0.0259948	0.00833819	PPP4R2	0.183455
RNF7	-0.154542	0.0259932	2.94906e-06	0.730678	0.230389	0.00379924	3.24018e-05	QARS	-0.165389	0.0384651	3.39612e-05	0.203675	0.146188	0.160568	0.000189981	NOL10	0.536472	0.251403	0.0369926	-0.563755	0.640808	0.30034	0.119612	SRSF7	0.231972	0.105025	0.0305939	0.520334	0.456954	0.186763	0.214092	PSMD6	0.0827671	0.0207543	0.00325965	0.376179	0.106176	0.00360522	0.0050275	H1FX	0.495301	0.025354	4.8712e-06	0.436819	0.0793774	0.00125566	4.75626e-05	CHMP2B	0.058965
XRN1	0.182886	0.0346595	0.0024094	0.13419	0.141698	0.34973	0.00672044	USP4	-0.0501616	0.0359103	0.162368	0.210492	0.130949	0.111578	0.199317	PDIA6	0.471385	0.067799	4.80835e-05	-0.441971	0.600017	0.405319	0.00302082	DHX57	-0.173281	0.388569	0.626475	-1.49946	2.45195	0.147171	0.850664	SLC25A26	-0.0141616	0.033849	0.70046	0.334158	0.113159	0.00319936	0.734688	MBD4	-0.00692677	0.0267774	0.792641	-0.100419	0.105973	0.342332	0.82393	CGGBP1	0.102895
U2SURP	0.0833566	0.0234584	0.0019194	0.287971	0.122936	0.0209958	0.00575149	RHOA	0.149324	0.00902303	1.46352e-06	0.226691	0.0791018	0.00359928	1.49763e-05	LPIN1	0.334726	0.25739	0.177564	1.12342	5.19364	0.309738	0.34699	MORN2	-0.268685	0.23317	0.242152	0.455705	1.07906	0.717257	0.561043	SUCLG2	-0.0612679	0.0229387	0.0153969	0.127819	0.0979157	0.195761	0.0214285	MRPL3	0.0781939	0.0295591	0.00859828	-0.0369088	0.108015	0.741852	0.0127616	MTRNR2L12	0.526893
HPS3	0.0351663	0.0455469	0.435513	0.374979	0.171032	0.0307938	0.537028	TCTA	0.18703	0.0385564	0.000374592	0.177311	0.140182	0.202759	0.0010302	TRIB2	0.0481725	0.181361	0.795241	1.18444	1.02218	0.239552	0.886186	SOS1	0.611862	0.365407	0.0893821	1.51882	3.07721	0.188362	0.362858	TMF1	0.170509	0.0242402	0.000148043	0.133544	0.0974477	0.172366	0.000493843	CDV3	0.0575113	0.0299013	0.0543891	0.121368	0.103207	0.240952	0.0718573	CLDND1	-0.30417
COMMD2	0.048677	0.0354442	0.176765	0.575761	0.175519	0.00465442	0.255675	APEH	0.234984	0.0335316	0.00136682	0.218247	0.151368	0.14857	0.00270498	NBAS	0.0230963	0.191254	0.906619	-0.0807352	0.876589	0.907019	0.948467	THUMPD2	0.454623	0.260997	0.0775845	3.5129	1.3223	0.0681864	0.338513	UBA3	0.223219	0.0266483	0.000214316	0.0908605	0.108224	0.457309	0.000635677	ANAPC13	0.15261	0.0301818	0.000388718	0.0136427	0.116005	0.905019	0.00118733	TRMT10C	-0.0102389
RNF13	-0.0706166	0.0327443	0.0357928	0.305136	0.153044	0.044791	0.0650572	UBA7	0.154892	0.0409601	0.0013774	0.0551701	0.145154	0.707059	0.0027188	FAM49A	0.504056	0.330576	0.116177	1.98747	62.5967	0.133773	0.260751	EML4	0.187659	0.292262	0.4993	-0.962605	1.38503	0.382523	0.781472	ARL6IP5	0.22935	0.010856	0.000328138	0.161862	0.0704892	0.0653869	0.000853111	MSL2	-0.0705745	0.0335341	0.039992	0.0857719	0.104741	0.420116	0.0538598	PCNP	0.146398
SERP1	0.00981632	0.0134322	0.489902	0.25532	0.10434	0.014997	0.58802	RBM6	0.0686358	0.0316928	0.0313937	0.018344	0.127824	0.880224	0.0436139	SMC6	-0.105683	0.180426	0.554689	-0.426757	0.682228	0.435513	0.721781	COX7A2L	-0.0212262	0.0800877	0.789242	0.332643	1.00643	0.676265	0.926785	FOXP1	-0.223596	0.0123014	3.1141e-25	0.171083	0.0602364	0.00619876	1.19462e-23	STAG1	-0.0391417	0.0344388	0.261148	-0.0369818	0.109781	0.730454	0.307295	RPL24	-0.182678
EIF2A	-0.0171821	0.03035	0.577684	0.136247	0.150003	0.358728	0.668118	RBM5	-0.0586839	0.035315	0.0993801	-0.136631	0.139118	0.318136	0.126691	GEN1	0.0984719	0.331866	0.75045	2.14212	48.1521	0.109578	0.859543	HAAO	0.0735216	0.424109	0.852629	-0.417178	4.34605	0.738452	0.952613	PPP4R2	0.129511	0.0245406	0.000226317	0.150853	0.102692	0.142571	0.000655351	NCK1	0.0733228	0.0256231	0.00319936	0.071878	0.118668	0.546291	0.00540378	NFKBIZ	0.134545
SELENOT	0.00433159	0.025203	0.868026	0.614665	0.196547	0.00659868	0.903338	GNAI2	0.129743	0.0234722	6.22754e-05	0.178086	0.127383	0.164367	0.000291752	RDH14	0.295884	0.214815	0.160568	-0.88326	0.71091	0.159568	0.325591	ZFP36L2	0.494165	0.106213	0.0010476	0.0412614	0.251523	0.870826	0.0778079	CHMP2B	0.0905178	0.0292334	0.00359928	0.108178	0.0970375	0.317736	0.00546715	ARMC8	-0.0177515	0.0303865	0.567886	0.318749	0.121098	0.00819836	0.619189	CBLB	-0.1522
MBNL1	-0.0271737	0.0143334	0.0773845	0.080233	0.100192	0.424715	0.12772	TUSC2	0.0235306	0.0308396	0.44751	-0.034097	0.150914	0.826435	0.497732	TTC32	0.0651363	0.289542	0.817037	-0.62072	9.87774	0.412717	0.899418	THADA	0.150581	0.360737	0.65067	-0.584423	1.75436	0.494501	0.86186	CGGBP1	0.0104926	0.0224956	0.681864	0.265178	0.105433	0.020196	0.71727	COPB2	0.0207961	0.0336394	0.536493	0.160987	0.111559	0.15117	0.588466	BBX	0.0806772
DHX36	0.0536654	0.0340337	0.117377	0.11348	0.122687	0.355529	0.180758	RASSF1	0.158027	0.01755	2.55839e-05	-0.0972045	0.107923	0.366727	0.000152374	LAPTM4A	0.395219	0.101246	0.00283632	1.39546	1.13467	0.302539	0.0246227	DYNC2LI1	0.452653	0.319738	0.143371	2.08754	1.34415	0.0789842	0.457301	MTRNR2L12	0.086331	0.0263913	0.00427564	0.0149719	0.0886488	0.872026	0.0064028	SLC25A36	-0.0543592	0.0270333	0.0409918	0.137648	0.110465	0.209958	0.0550996	CD47	0.209331
SSR3	0.0739563	0.033753	0.0307938	0.0900173	0.141662	0.523295	0.0569985	NPRL2	0.117695	0.0316678	0.00201075	0.165104	0.127333	0.196161	0.0037019	SDC1	1.6108	0.353586	0.00279944	1.66425	36.2235	0.160568	0.0244612	LRPPRC	0.268737	0.197709	0.169966	0.0379157	0.579528	0.938612	0.485745	CLDND1	0.0490044	0.0211127	0.035193	0.245702	0.108977	0.0287942	0.0466394	ZBTB38	0.00644875	0.0206863	0.759248	0.0287118	0.0811254	0.730654	0.793251	TRAT1	-0.203799
CCNL1	0.116251	0.0180867	0.00112691	0.337533	0.108077	0.00397223	0.00386304	CYB561D2	-0.0231382	0.0248462	0.34973	-0.221175	0.139141	0.112777	0.399812	PUM2	-0.294861	0.145016	0.0453909	0.619647	1.04826	0.465307	0.136249	PPM1B	0.147927	0.307123	0.615077	-1.56503	1.03605	0.116577	0.847156	NIT2	0.207603	0.0322633	4.5699e-05	0.187007	0.115566	0.103379	0.000221186	RASA2	0.0388995	0.0219071	0.0731854	0.0376468	0.0927056	0.671266	0.0953137	CD96	0.22745
RSRC1	-0.0500984	0.0397369	0.210558	0.24798	0.145189	0.0855829	0.295695	MAPKAPK3	0.239415	0.035932	0.000398414	0.12513	0.14356	0.391522	0.00107612	RHOB	0.916712	0.178722	0.00106486	1.61194	0.519244	0.00659868	0.0157792	PREPL	0.166909	0.351757	0.605079	1.36862	2.32545	0.208558	0.84306	SENP7	-0.129578	0.0296364	0.000413315	0.237786	0.116434	0.0405919	0.0010023	RNF7	0.0224215	0.016388	0.167766	0.144844	0.124771	0.240552	0.205481	ATG3	0.435708
MFSD1	0.0637653	0.0379773	0.0927814	0.052381	0.182959	0.774645	0.148832	MANF	0.231742	0.0256319	5.60424e-05	0.379725	0.1044	0.00269069	0.000275183	HS1BP3	0.314605	0.347165	0.328934	-0.914299	47.2209	0.416117	0.52051	SRBD1	0.299975	0.244668	0.211158	1.84856	1.13413	0.0805839	0.531022	TRMT10C	0.0865138	0.0254654	0.0017446	0.123198	0.11369	0.287542	0.00296887	ATP1B3	0.0508809	0.0251255	0.0419916	-0.163365	0.10779	0.126175	0.0562694	NAA50	0.0486286
PDCD10	0.0827392	0.0311703	0.00859828	0.00176061	0.157892	0.992202	0.0186786	TEX264	0.3492	0.0250495	4.69719e-05	0.340621	0.149002	0.0263947	0.000243041	LDAH	0.654281	0.37557	0.0753849	1.50969	104.391	0.354729	0.194071	PIGF	0.291282	0.210426	0.154969	0.359206	1.26144	0.733453	0.470135	PCNP	0.130095	0.0157817	0.00133889	0.214171	0.100751	0.0405919	0.0023913	TFDP2	-0.247256	0.0263954	7.95202e-10	0.118348	0.100113	0.236553	1.43965e-08	TIGIT	0.813702
SEC62	0.274585	0.0169217	0.000413598	-0.0134251	0.0950479	0.888222	0.00193426	ABHD14B	0.0702425	0.0248927	0.00459908	0.0543362	0.137371	0.688462	0.00736477	UBXN2A	-0.20965	0.194347	0.281544	0.827606	1.07475	0.397121	0.469589	CRIPT	-0.119866	0.188344	0.529294	-0.0350885	0.73224	0.94961	0.800247	RPL24	-0.0849566	0.00385894	1.10821e-23	0.162957	0.0319669	0.000898671	3.95665e-22	XRN1	0.150868	0.0217864	9.27671e-05	0.209151	0.0924379	0.0289942	0.000463049	ZBTB20	-0.0575492
PHC3	0.0390215	0.0349922	0.272146	0.384976	0.141327	0.0089982	0.367434	RPL29	-0.127562	0.00541155	6.63746e-25	0.203204	0.0461746	0.00136488	2.9837e-23	SF3B6	0.234862	0.0796176	0.00279944	-0.102824	0.543275	0.837632	0.0244612	SOCS5	-0.48734	0.347825	0.159368	0.468307	1.58467	0.709858	0.47498	NFKBIZ	0.810847	0.0201813	0.000124179	0.190512	0.065383	0.00359928	0.00044222	U2SURP	0.0887647	0.0169839	0.000252039	-0.0101072	0.0917433	0.912418	0.000899474	COX17	0.287355
SKIL	-0.235718	0.0404962	2.3803e-06	-0.22991	0.126155	0.0691862	2.66656e-05	TWF2	0.256669	0.0227125	1.29723e-05	0.141691	0.141003	0.319536	9.03749e-05	TP53I3	0.550304	0.434502	0.164167	-0.134817	106.29	0.890422	0.329715	TTC7A	-0.355992	0.304894	0.233553	1.59254	1.17818	0.133573	0.554085	CBLB	0.0291791	0.0259237	0.30034	0.356837	0.0983008	0.00174213	0.343164	GYG1	0.0993283	0.0268334	0.00232281	0.200277	0.103383	0.0565887	0.00425177	GSK3B	0.00440431
RPL22L1	0.121206	0.0157754	0.000856614	0.0844634	0.0898105	0.344931	0.00319529	PPM1M	0.142944	0.0320659	0.00291095	0.0521579	0.129027	0.676665	0.00502595	ITSN2	0.0625282	0.133341	0.641872	-0.0531989	0.986775	0.946811	0.785424	CALM2	0.0705706	0.0982811	0.466307	-0.735092	0.428114	0.0875825	0.755149	BBX	3.96967e-05	0.0213893	0.9986	0.142551	0.0847487	0.0967806	0.9988	COMMD2	-0.0233018	0.0269454	0.386923	0.0634567	0.116323	0.579684	0.43938	NDUFB4	0.219563
MRPL47	0.0328896	0.0402607	0.420916	0.495074	0.164971	0.0029994	0.523169	WDR82	0.0252073	0.0353021	0.472306	-0.0588932	0.128147	0.644071	0.521775	NCOA1	-0.0413828	0.371725	0.903219	1.171	65.8018	0.34773	0.94657	MSH2	0.467991	0.24292	0.0561888	1.08107	1.1515	0.413717	0.288039	CD47	0.0865387	0.0136771	0.0019936	0.101087	0.0709928	0.165367	0.00332667	RNF13	0.0209284	0.0274192	0.44931	0.234283	0.111824	0.0403919	0.50251	HCLS1	0.147944
NDUFB5	0.034713	0.0320567	0.290542	0.032448	0.133182	0.816037	0.388144	PBRM1	0.218166	0.0375518	0.000245681	0.0786761	0.120801	0.513497	0.000771789	PTRHD1	-0.0636946	0.11224	0.566487	-0.254558	0.556561	0.659668	0.730365	MSH6	0.812105	0.310976	0.0165967	1.8416	1.19825	0.0871826	0.16023	IFT57	0.0964618	0.0314609	0.00339932	0.211328	0.108073	0.0563887	0.00521171	SERP1	0.129204	0.011389	0.000734946	-0.0071444	0.0739861	0.922216	0.00181183	GOLGB1	-0.181893
TTC14	0.10146	0.0297997	0.0024601	0.200792	0.129073	0.120776	0.00684515	GLT8D1	0.100099	0.0392362	0.0117976	-0.00219473	0.155384	0.989202	0.0174219	CENPO	0.400816	0.305251	0.161368	0.87894	29.4081	0.465907	0.326473	FBXO11	-0.248943	0.270208	0.339132	-1.00115	1.30677	0.356329	0.661647	TRAT1	0.320589	0.016397	9.16273e-05	0.372992	0.0697487	0.000319907	0.000356043	EIF2A	-0.0591171	0.0213415	0.00619876	0.0261481	0.0973044	0.787243	0.00951718	FAM162A	-0.0769196
FXR1	0.0790176	0.0292485	0.00839832	0.275113	0.159354	0.0887822	0.0183256	SPCS1	0.169	0.0137727	0.000478487	0.182685	0.370172	0.583483	0.00121321	POMC	0.166373	0.275298	0.535693	0.710079	8.7966	0.443711	0.706432	FOXN2	-0.0287825	0.215909	0.889822	0.487392	1.17308	0.606879	0.965131	CD96	0.127555	0.0175001	0.00149288	0.26378	0.0798918	0.00404648	0.00260693	SELENOT	0.0923762	0.0172316	0.00342797	0.157619	0.116959	0.182563	0.00572041	PARP15	0.198228
DNAJC19	0.0402298	0.031349	0.204559	0.316075	0.171447	0.0693861	0.288453	TKT	0.0175022	0.0260748	0.490502	0.0995617	0.125669	0.433313	0.539509	DNMT3A	-0.339675	0.299111	0.242152	1.0277	22.9907	0.412917	0.424655	PPP1R21	0.620825	0.346079	0.0667866	-3.26614	2.46325	0.171366	0.313365	ATG3	0.265168	0.0252633	0.000124543	0.438643	0.111594	0.00111513	0.000442467	MBNL1	0.145214	0.0106764	2.49281e-06	0.0405932	0.0732658	0.576485	2.7163e-05	PARP14	0.353017
KLHL24	-0.0887518	0.0332117	0.00739852	0.279353	0.135623	0.0409918	0.0163732	DCP1A	-0.152167	0.0417869	0.000794537	-0.0886047	0.139202	0.522296	0.00177735	DTNB	0.00880837	0.258086	0.970006	0.340091	16.2541	0.687063	0.98359	ASB3	0.397761	0.323929	0.20176	-1.86216	1.39493	0.114177	0.520608	ZBTB20	0.00531077	0.0236071	0.862028	0.114456	0.0872814	0.188362	0.877603	RAP2B	-0.207671	0.0245036	1.683e-13	0.10728	0.096956	0.259548	4.43189e-12	ZNF148	0.0980551
EIF2B5	0.0813046	0.0438822	0.0677864	-0.0276956	0.167949	0.865227	0.113685	SELENOK	-0.202751	0.0166977	5.31241e-15	0.584272	0.152571	0.00341833	1.40277e-13	AC104699.1	-0.236646	0.19441	0.214357	-0.0141629	0.446423	0.975805	0.393144	ERLEC1	-0.204016	0.178203	0.24755	5.29342	1.24389	0.0537892	0.566325	TIMMDC1	0.141789	0.0314625	0.000765931	0.329558	0.121929	0.010198	0.00154731	DHX36	0.000335813	0.0246188	0.989602	0.183661	0.0980775	0.0629874	0.991313	ABTB1	0.0742021
AP2M1	0.0181923	0.025205	0.490102	0.537608	0.18789	0.00719856	0.588054	ARHGEF3	0.436653	0.0278545	2.79597e-05	-0.098175	0.130178	0.452709	0.000164193	RAB10	0.434586	0.142336	0.00439912	0.0628441	0.823071	0.929814	0.0297234	PSME4	-0.0213618	0.254209	0.934213	-0.133365	1.11399	0.883423	0.982146	COX17	0.458375	0.0226045	0.00016275	0.0959094	0.0872489	0.282543	0.000523063	GMPS	0.0995657	0.0301991	0.0027513	-0.0239833	0.119734	0.836033	0.00484229	SEC61A1	0.0476773
PSMD2	-0.0605299	0.038486	0.120576	0.205414	0.152838	0.179564	0.18502	APPL1	0.0588167	0.0315248	0.0623875	-0.0626521	0.126693	0.623475	0.0828615	HADHA	0.269193	0.102943	0.0105979	-0.485041	0.412218	0.224755	0.0499355	ACYP2	-0.268262	0.168409	0.108578	2.64932	1.11679	0.0269946	0.40049	GSK3B	0.0515847	0.0308297	0.107578	0.13982	0.106176	0.195361	0.134092	SSR3	0.130897	0.020669	0.000323028	0.10063	0.0954947	0.288942	0.0010416	RPN1	0.181623
TRA2B	0.35037	0.0181704	0.000230736	0.0362626	0.0998436	0.728854	0.00124561	ARF4	0.150642	0.0247067	0.000695122	0.0959932	0.130436	0.45031	0.00160832	HADHB	0.25437	0.124278	0.0413917	-0.0698285	0.795439	0.913217	0.128443	SPTBN1	0.50326	0.273958	0.0673865	-0.733373	0.567078	0.144371	0.31415	NDUFB4	0.2122	0.0133009	0.000507535	0.436779	0.102361	0.00239155	0.00115541	TIPARP	0.0287941	0.030478	0.344931	-0.288133	0.104957	0.00679864	0.397013	RAB7A	0.0537941
EIF4A2	0.134025	0.0143775	0.000770011	0.31131	0.0868547	0.0038599	0.00296738	DENND6A	0.0711598	0.0411777	0.0857828	0.195817	0.13926	0.164367	0.110589	SELENOI	0.696867	0.222104	0.00579884	0.142308	0.932352	0.84823	0.0330601	RTN4	0.312472	0.106593	0.00539892	-0.156996	0.481154	0.694861	0.099401	HCLS1	0.13237	0.0115087	2.64062e-06	0.513482	0.0755316	0.000245093	2.46686e-05	CCNL1	0.155271	0.0136828	0.000930075	0.0291864	0.0726078	0.689062	0.00211303	CNBP	0.0492927
ST6GAL1	0.0972662	0.0341613	0.00459908	0.0766458	0.123079	0.534293	0.0110206	SLMAP	-0.00710249	0.0438721	0.873425	-0.201074	0.15126	0.186563	0.893782	CENPA	0.502201	0.328996	0.124975	-0.633521	0.693971	0.371526	0.27473	RPS27A	-0.0254488	0.0310623	0.413717	0.00368886	0.182283	0.986403	0.722623	GOLGB1	-0.0204737	0.0284258	0.545291	0.195796	0.0909968	0.034993	0.590841	RSRC1	-0.0328598	0.0300287	0.274745	-0.13608	0.105984	0.205559	0.321879	COPG1	-0.00370312
LPP	-0.0409493	0.0454799	0.376725	0.414465	0.159669	0.0117976	0.479366	PDHB	0.0800326	0.0352563	0.0231954	0.242275	0.148738	0.103779	0.0328652	TMEM214	0.392517	0.125393	0.0039992	-0.0408157	0.726831	0.943011	0.0285851	MTIF2	-0.0195343	0.331579	0.953009	-1.01106	0.899914	0.14857	0.988082	FAM162A	0.212967	0.01991	0.00069259	-0.111812	0.0962928	0.270746	0.00144144	MFSD1	0.101418	0.0315204	0.00383703	0.0130642	0.118115	0.909218	0.00627353	H1FX	0.518288
CCDC50	-0.0470704	0.0289495	0.106379	0.0609238	0.102752	0.557489	0.166895	THOC7	0.196241	0.0248114	5.97139e-05	-0.0403132	0.178729	0.824035	0.000286073	AGBL5	0.0280385	0.311556	0.920816	0.335578	22.215	0.736053	0.957167	CCDC88A	0.123766	0.156001	0.410118	-0.309668	0.435409	0.424115	0.720114	ZNF148	-0.0136876	0.027076	0.620676	0.165226	0.115434	0.193961	0.661003	PDCD10	0.23991	0.0226945	6.20989e-05	0.0632447	0.11616	0.590282	0.000350514	MBD4	-0.0337179
OPA1	-0.0809383	0.0454737	0.0793841	0.0475072	0.152357	0.759048	0.130705	PSMD6	0.0707304	0.0252241	0.004999	0.234762	0.173292	0.172765	0.00790793	OST4	0.241091	0.0453655	0.00029544	-0.522498	0.731635	0.521696	0.00844004	CFAP36	0.211814	0.175129	0.221956	0.189241	1.03359	0.831234	0.541509	ABTB1	-0.0193578	0.022757	0.446511	0.248189	0.11967	0.0385923	0.495268	SEC62	0.0887834	0.015965	0.00237738	-0.0228186	0.0881156	0.783643	0.00434022	MRPL3	0.216917
ACAP2	-0.0502942	0.0208169	0.0189962	0.0119092	0.125445	0.929214	0.0375109	SUCLG2	-0.0370688	0.0335511	0.268346	0.0135857	0.146173	0.925815	0.314487	PREB	0.218291	0.0920229	0.0195961	-0.514355	0.652854	0.44771	0.0767763	PNPT1	0.816123	0.329481	0.0221956	-0.320251	1.19873	0.619876	0.185512	SEC61A1	0.251513	0.028303	4.28783e-05	0.428789	0.101647	0.000768483	0.000209795	PHC3	0.151534	0.0278225	0.000429669	0.295733	0.109479	0.00739852	0.00127401	CDV3	0.132137
PPP1R2	0.0192146	0.0190952	0.333733	0.328228	0.144368	0.024795	0.432692	TMF1	0.0185311	0.0308226	0.541292	-0.221158	0.117435	0.060188	0.587501	ATRAID	0.437025	0.0854711	0.000739697	-0.572379	0.551376	0.317337	0.0130165	VRK2	0.826721	0.294307	0.0127974	-0.784301	1.42671	0.533093	0.143226	RPN1	0.266582	0.0182381	0.00053012	0.57966	0.0995306	0.000404088	0.0011897	SKIL	-0.364084	0.0336522	2.90636e-12	-0.103853	0.0994009	0.293141	6.91953e-11	SRPRB	0.146654
NRROS	-0.232272	0.0408466	7.80087e-06	0.225739	0.132861	0.0867826	7.77365e-05	UBA3	0.0945289	0.0365142	0.00959808	0.309317	0.145549	0.0353929	0.0143762	CAD	0.412606	0.305561	0.157768	1.99101	53.2013	0.131174	0.322144	LINC01122	0.471061	0.333328	0.141372	2.3754	1.47108	0.0385923	0.4554	RAB7A	0.084349	0.0166114	0.00253108	0.386536	0.118697	0.00239952	0.00406008	RPL22L1	0.12567	0.0146854	0.00140299	0.104061	0.0918492	0.258148	0.00284692	ANAPC13	0.28418
PAK2	0.0448054	0.0211848	0.0379924	0.376176	0.131154	0.00559888	0.0685824	ARL6IP5	0.288779	0.0133332	0.000322357	-0.072479	0.10192	0.477904	0.000927683	GTF3C2	0.297714	0.239607	0.203159	1.389	9.83567	0.207758	0.380101	BCL11A	-0.121811	0.157569	0.437912	-0.241065	0.700081	0.672266	0.738631	ISY1	-0.118492	0.0324521	0.00135995	0.139656	0.108135	0.202559	0.00242411	TNIK	0.0650909	0.0262494	0.014997	0.139414	0.112665	0.213557	0.0215056	MSL2	-0.0435858
NCBP2	-0.0665925	0.0346985	0.054989	0.173318	0.139676	0.218356	0.0945348	FOXP1	-0.101344	0.0259036	0.000194535	0.151823	0.117939	0.19996	0.000665191	EIF2B4	0.161504	0.190934	0.389322	0.702146	1.12214	0.608678	0.578548	PAPOLG	0.0189993	0.383097	0.957409	0.97793	2.79681	0.310138	0.989035	CNBP	0.0147656	0.00869185	0.355729	0.546198	0.0739935	4.8145e-05	0.401238	MRPL47	-0.0403812	0.025947	0.119576	-0.0379265	0.117029	0.744851	0.15076	STAG1	0.0076623
FYTTD1	-0.139694	0.0420896	0.00232995	0.119648	0.148806	0.427714	0.00664222	PPP4R2	0.161457	0.0306526	0.000241273	0.270139	0.1427	0.0615877	0.000762382	SNX17	0.0167304	0.105282	0.879224	-0.404561	0.725436	0.484903	0.934828	REL	0.028122	0.168743	0.862827	-0.797715	0.829583	0.25215	0.955794	H1FX	0.443322	0.0235377	0.000216862	0.509813	0.0972863	0.000854716	0.000640989	NDUFB5	0.302726	0.0249224	1.23082e-05	0.277583	0.117426	0.020196	0.000101865	NCK1	0.0628606
RPL35A	-0.0959148	0.00504503	5.69125e-29	0.342233	0.0384394	0.000164604	2.91188e-27	CHMP2B	-0.00195622	0.0373006	0.956209	-0.166938	0.124707	0.181164	0.964381	PPM1G	0.325144	0.102676	0.00239952	0.296905	0.438586	0.489902	0.0241208	PEX13	-0.062412	0.316245	0.833033	2.68845	1.41765	0.0913817	0.945754	MBD4	-0.0457919	0.0257253	0.0959808	0.220186	0.10397	0.0357928	0.120469	TTC14	0.154973	0.0221739	8.19005e-05	0.0751249	0.109909	0.488502	0.000428744	ARMC8	0.0799663
ZNF721	-0.0134442	0.0365834	0.715057	0.202213	0.14015	0.145371	0.787666	CGGBP1	0.076385	0.0283504	0.00839832	0.131147	0.143539	0.363927	0.0127001	NRBP1	0.082245	0.119131	0.488902	-0.732549	0.636429	0.253349	0.666068	KIAA1841	0.362871	0.405482	0.341532	0.76681	3.84608	0.493101	0.663373	MRPL3	0.122777	0.0249688	0.00210416	0.41251	0.109827	0.00182132	0.00347417	FXR1	0.0982677	0.0210532	0.000873346	0.00154838	0.107803	0.985603	0.00203332	COPB2	0.0659072
ATP5ME	0.168805	0.0219957	0.000127083	0.175488	0.115343	0.129174	0.000820417	C3orf38	0.0536091	0.0393141	0.175165	0.0513762	0.141385	0.716057	0.214122	ZNF512	-0.433011	0.32688	0.169766	-0.277372	29.6284	0.809838	0.336805	C2orf74	0.268912	0.315534	0.378924	-0.478535	1.62635	0.631074	0.696642	CDV3	0.236514	0.0298624	0.000106546	0.156262	0.0997337	0.115177	0.000394462	DNAJC19	0.070986	0.0211443	0.00262934	-0.00660266	0.123979	0.956609	0.00466543	SLC25A36	-0.112589
TMEM175	-0.221268	0.0421567	5.70748e-06	0.156662	0.155773	0.319936	5.92886e-05	MTRNR2L12	0.242879	0.0365981	0.000275661	0.0778328	0.193127	0.708658	0.000838082	GPN1	-0.118986	0.173683	0.493101	-0.429804	0.879123	0.547091	0.668989	USP34	-0.16149	0.187463	0.385323	-1.03429	0.582641	0.0677864	0.700717	ANAPC13	0.166672	0.0265561	4.03295e-05	0.1477	0.110764	0.190362	0.000200221	KLHL24	-0.261389	0.028874	1.25184e-11	-0.086891	0.109953	0.424515	2.78935e-10	ZBTB38	0.316712
SLBP	-0.152994	0.0399485	0.000423497	0.0125564	0.139086	0.932813	0.00196714	CLDND1	-0.156053	0.0271784	1.45755e-06	0.042018	0.10622	0.681664	1.49557e-05	SUPT7L	0.307185	0.199416	0.122376	-1.12008	0.824977	0.154169	0.270343	XPO1	0.326931	0.203958	0.106979	-0.423045	0.610781	0.396921	0.397505	STAG1	-0.0408342	0.0331406	0.225555	0.185488	0.116425	0.108178	0.263476	EIF2B5	0.102405	0.0327771	0.00482557	0.0617863	0.118223	0.606279	0.00765571	RASA2	0.0950738
C4orf48	0.147521	0.0351033	0.00151723	0.219937	0.0994596	0.0265947	0.00485772	TRMT10C	-0.1013	0.0364502	0.00679864	0.466603	0.145714	0.0033235	0.0104782	SLC4A1AP	0.150337	0.157082	0.341332	1.17715	1.01589	0.280144	0.533294	CCT4	0.0929793	0.0877717	0.289542	-0.000303553	0.470755	0.9994	0.611651	NCK1	0.0433993	0.0275199	0.132773	0.107182	0.11622	0.344731	0.162851	AP2M1	0.131914	0.016957	0.00155388	0.0740328	0.130882	0.559288	0.00309111	RNF7	0.107526
RNF4	-0.0344591	0.0418109	0.411118	0.243794	0.166796	0.143771	0.513224	PCNP	0.162579	0.0229211	0.000204373	0.0969418	0.125574	0.436313	0.000687189	MRPL33	0.276883	0.109566	0.0137972	-0.364063	0.778544	0.533293	0.0601802	B3GNT2	0.170504	0.173984	0.325935	-0.154017	0.565456	0.741652	0.647314	ARMC8	-0.0373974	0.0290338	0.234153	0.260146	0.118524	0.0379924	0.272901	PSMD2	0.0758166	0.0241036	0.00259948	0.122706	0.113333	0.271146	0.00462425	ATP1B3	0.153351
TNIP2	0.142712	0.0464281	0.00319936	0.390011	0.151457	0.00959808	0.00832125	RPL24	-0.159807	0.00648492	4.0624e-26	0.306118	0.0614974	0.000852593	1.96662e-24	RBKS	0.226145	0.400659	0.528094	-0.000773677	119.857	0.9986	0.700669	EHBP1	0.362663	0.396384	0.317536	0.357303	4.18351	0.713457	0.639377	COPB2	0.124046	0.0337401	0.00151958	0.25093	0.107749	0.0281944	0.00264332	EIF4G1	0.114687	0.0326999	0.00291146	0.137609	0.112205	0.220556	0.00502868	TFDP2	0.0413364
SH3BP2	-0.0653172	0.0476359	0.177365	-0.0559965	0.142121	0.692262	0.256434	NFKBIZ	0.361181	0.0404629	0.000108658	-0.481535	0.107794	4.75247e-05	0.00043648	PPP1CB	0.184381	0.16923	0.265947	-0.793847	0.453972	0.0971806	0.453179	WDPCP	-0.0180829	0.407679	0.963207	0.128514	4.40123	0.836433	0.989395	SLC25A36	-0.0182087	0.0250168	0.532094	0.155115	0.107945	0.14917	0.578628	POLR2H	0.187748	0.0332935	0.000729182	0.148539	0.114347	0.191962	0.00180657	GK5	0.180338
ADD1	-0.0719576	0.0309461	0.0215957	0.208772	0.133306	0.118576	0.0419671	CBLB	-0.00742269	0.0243961	0.761048	0.0353506	0.106985	0.732054	0.794064	TRMT61B	0.355802	0.265803	0.166967	1.11864	1.78147	0.332533	0.333282	MDH1	0.142561	0.126469	0.254749	-0.38197	0.687313	0.493501	0.573558	ZBTB38	0.00192523	0.0272957	0.94821	0.10336	0.0934026	0.266547	0.955097	TRA2B	0.171507	0.0156519	0.000797332	0.103347	0.0842006	0.224555	0.00191272	XRN1	0.221558
MFSD10	-0.0701271	0.0321409	0.0307938	0.324742	0.127891	0.0115977	0.0569985	BBX	0.0852398	0.0278479	0.00259948	-0.192938	0.111465	0.0783843	0.0045846	WDR43	0.298955	0.15534	0.0531894	0.596903	0.635399	0.369926	0.152866	PELI1	0.424304	0.335072	0.187762	3.17196	1.28089	0.0105979	0.505443	RASA2	-0.133879	0.0204462	8.49775e-07	0.172432	0.0992646	0.103779	9.60592e-06	DNAJB11	0.0357282	0.0317296	0.265347	0.00235122	0.108857	0.985003	0.311603	U2SURP	0.131134
LRPAP1	0.0786986	0.0318435	0.0153969	0.351755	0.176468	0.0461908	0.0312127	CD47	0.160968	0.0149243	0.000957151	-0.0508522	0.105905	0.630474	0.00205003	CLIP4	-0.100846	0.35304	0.754649	-1.03916	31.2029	0.129374	0.861185	AFTPH	-0.0647414	0.226974	0.766047	-0.784257	0.863284	0.269946	0.916676	RNF7	0.119603	0.0164791	0.00114542	0.293403	0.116667	0.0133973	0.00210949	EIF4A2	0.205793	0.0110993	4.90237e-07	0.144474	0.0709033	0.0459908	6.35845e-06	PLSCR1	1.12859
MRFAP1	0.0112144	0.0307586	0.732853	0.438543	0.162796	0.00859828	0.799998	CD96	0.190976	0.0218623	4.7807e-06	0.142731	0.110734	0.195761	4.08415e-05	YPEL5	-0.268458	0.126502	0.0341932	0.511388	0.731812	0.382124	0.113428	SLC1A4	0.201712	0.621735	0.708658	-2.13738	11.1446	0.267147	0.891209	ATP1B3	0.301332	0.0311749	0.000181331	0.467337	0.099519	0.00480842	0.000563688	LPP	-0.0416131	0.0338388	0.217556	-0.0963203	0.112036	0.387323	0.260229	GYG1	0.291959
MRFAP1L1	-0.0335753	0.0458822	0.473505	0.392309	0.152313	0.0131974	0.57356	ATG3	0.300373	0.0316569	2.45411e-05	-0.0169239	0.151899	0.918016	0.000147559	LCLAT1	-0.0226526	0.381458	0.94761	-0.578932	68.6332	0.594081	0.971484	CEP68	0.538758	0.294614	0.0661868	0.692927	1.43485	0.560688	0.311445	TFDP2	-0.180844	0.0329353	1.76848e-05	-0.00896679	0.106981	0.931414	0.000106641	ACAP2	0.0393213	0.0164697	0.0175965	0.0554554	0.0913497	0.554089	0.0249146	COMMD2	0.0833476
BLOC1S4	0.000263691	0.0349469	0.994801	0.211314	0.167289	0.207359	0.99742	SIDT1	-0.106969	0.0427617	0.0129974	-0.0243441	0.14037	0.858828	0.0190447	EHD3	-0.10644	0.303928	0.717457	1.33196	22.6505	0.226955	0.836974	ACTR2	0.401928	0.125336	0.0029994	0.546535	1.00691	0.515097	0.0968103	XRN1	0.104197	0.0220478	0.000490236	0.221329	0.103197	0.0373925	0.0011259	PPP1R2	0.0559689	0.0151242	0.00578414	0.0280959	0.0847643	0.736453	0.00897452	RNF13	0.0780423
WDR1	-0.102226	0.0280682	0.000634919	0.363722	0.142367	0.0109978	0.0026071	NAA50	0.0222373	0.0377599	0.555689	-0.0860473	0.139403	0.525695	0.602089	MEMO1	0.392405	0.271532	0.137173	0.0839332	7.43886	0.909618	0.292129	MEIS1	-0.153343	0.281259	0.564487	-1.54904	1.21807	0.155569	0.823363	U2SURP	0.0700117	0.0157376	0.00359582	0.142971	0.0855953	0.112777	0.00546715	PAK2	0.114983	0.0162009	7.92354e-05	0.12629	0.0927985	0.178164	0.000420657	SERP1	-0.0708404
BOD1L1	0.0368454	0.0374585	0.332733	0.0692864	0.122962	0.572086	0.432213	TIGIT	-0.0307521	0.0297937	0.303939	-0.0719823	0.0930845	0.439712	0.353131	DPY30	0.284532	0.133182	0.029794	0.159091	0.945048	0.846631	0.103284	ETAA1	-0.255789	0.406263	0.517297	0.62179	3.40554	0.641672	0.79442	COMMD2	-0.0460756	0.0262654	0.119776	0.258921	0.118217	0.0303939	0.148067	NCBP2	0.0866284	0.0281985	0.00355036	0.132448	0.121595	0.275945	0.00589262	EIF2A	-0.0713875
FBXL5	0.0403397	0.0361376	0.262348	0.176953	0.15895	0.256949	0.356734	ZBTB20	0.00235391	0.0383165	0.945811	0.178494	0.131638	0.176765	0.955426	SLC30A6	0.37482	0.273668	0.156569	1.16756	21.3604	0.333133	0.321118	C1D	0.199728	0.157073	0.202959	0.679386	1.25438	0.563087	0.521955	RNF13	0.0388062	0.0264017	0.192961	0.225816	0.108361	0.0591882	0.228063	FYTTD1	0.0428224	0.0283179	0.133773	0.107576	0.10006	0.278144	0.167265	SELENOT	0.187392
FAM200B	0.0135837	0.0452685	0.760848	0.20783	0.151558	0.177564	0.822167	B4GALT4	0.00558877	0.0426247	0.893421	0.0496824	0.13476	0.716057	0.91128	YIPF4	0.448587	0.187305	0.0163967	-1.59507	0.705999	0.054789	0.0678805	PNO1	0.344771	0.309199	0.243551	3.59734	1.24184	0.00619876	0.562422	SERP1	0.124891	0.00939563	0.000869256	0.184245	0.0681743	0.00579884	0.00170726	RPL35A	-0.0395179	0.00412245	3.47651e-11	0.0469623	0.0227803	0.0431914	7.32385e-10	MBNL1	0.182023
MED28	-0.00301194	0.0352579	0.935013	0.118399	0.154944	0.44931	0.953085	TIMMDC1	0.286727	0.0402274	0.00029138	0.0191273	0.160563	0.902819	0.000864977	BIRC6	-0.0607871	0.137149	0.647271	0.0100517	1.03687	0.989802	0.789198	PPP3R1	-0.299873	0.184999	0.10118	-0.13021	0.823021	0.839832	0.384483	EIF2A	-0.131212	0.0176374	1.02621e-08	0.0432267	0.0881246	0.675865	1.60893e-07	ZNF721	0.0615821	0.0299136	0.0383923	0.0351042	0.11312	0.758048	0.0518259	RAP2B	-0.153155
DHX15	-0.0394826	0.0401036	0.325535	0.0605832	0.15081	0.687063	0.425604	COX17	0.255207	0.023015	7.06769e-06	-0.043419	0.121069	0.723855	5.61844e-05	TTC27	0.0720395	0.269286	0.784243	2.53775	7.8656	0.0577884	0.878166	CNRIP1	-0.469145	0.194239	0.0181964	-0.0274521	0.235964	0.909418	0.166571	SELENOT	0.103654	0.0185385	0.00215217	0.493577	0.103338	0.00160725	0.00354533	ATP5ME	0.0982608	0.0148364	0.00185855	-0.0699663	0.0799154	0.393521	0.00353602	DHX36	0.0142854
SEL1L3	0.11182	0.0286829	0.00160603	0.0141197	0.140197	0.925015	0.00506951	GSK3B	0.00433445	0.0337901	0.89782	0.145303	0.13461	0.280744	0.914779	RASGRP3	-0.480536	0.134212	0.000201279	0.761139	0.563568	0.241352	0.00729894	PLEK	-0.0666933	0.186047	0.719856	0.469872	0.291041	0.10118	0.897383	MBNL1	0.100246	0.00961819	0.000808704	0.245896	0.0559602	0.000677139	0.00161472	SPON2	-0.441881	0.0212044	8.55454e-27	0.12981	0.0460713	0.00439912	4.18811e-25	GMPS	0.282747
SMIM20	0.0801749	0.0416423	0.0567886	0.0173925	0.155442	0.919816	0.0973357	NDUFB4	0.270739	0.0189737	6.01758e-05	0.226969	0.155377	0.141572	0.000287261	FEZ2	0.0626665	0.267	0.80044	0.306598	5.38247	0.771446	0.889902	ARHGAP25	0.0444188	0.38268	0.903619	-0.371984	1.78157	0.59888	0.968523	RAP2B	-0.195165	0.0275417	2.73227e-08	0.175652	0.1077	0.10078	4.03794e-07	CTBP1	-0.0100093	0.0318134	0.753649	0.105511	0.114173	0.35153	0.788824	SSR3	-0.0118124
STIM2	-0.141285	0.0449492	0.00184851	-0.0453708	0.148996	0.759848	0.00559283	HCLS1	0.112364	0.0124863	0.00102566	0.325954	0.115276	0.00659868	0.00216483	HEATR5B	0.0736885	0.404395	0.837832	-0.755477	80.0215	0.511898	0.911325	NFU1	0.266701	0.186338	0.14937	0.212488	1.15856	0.84923	0.463633	DHX36	0.0339822	0.0251841	0.216757	-0.0274227	0.100857	0.775445	0.254187	SLBP	-0.049247	0.0258686	0.0585883	0.21051	0.113075	0.0635873	0.0771997	TIPARP	-0.294729
ARAP2	-0.0605569	0.0398797	0.129974	0.0942111	0.122876	0.440712	0.196798	GOLGB1	0.0425079	0.0397955	0.288942	-0.0468703	0.123389	0.712857	0.336951	GPATCH11	0.21934	0.273542	0.39812	-0.711482	5.45334	0.341332	0.585611	AAK1	-0.0881553	0.252174	0.721456	0.13261	1.31613	0.90222	0.898427	GMPS	0.14932	0.0273147	0.00160294	0.4073	0.097669	0.00233788	0.00276565	C4orf48	0.296088	0.0209157	5.82144e-06	0.000439042	0.086256	0.994801	5.58986e-05	CCNL1	-0.00652134
TBC1D1	-0.0411706	0.0374432	0.265947	-0.166864	0.138417	0.230354	0.360342	FAM162A	0.13559	0.031789	0.00091294	-0.107155	0.150195	0.474105	0.00197777	EIF2AK2	0.853653	0.191213	0.00249094	0.275296	0.852951	0.664267	0.0241208	ANXA4	0.294749	0.169901	0.0817836	0.224223	0.96901	0.771446	0.34778	SSR3	0.254825	0.0205493	0.00055206	0.316984	0.0986322	0.00381566	0.00122252	HAUS3	0.108466	0.0289955	0.00226483	0.134267	0.101693	0.190162	0.00415941	RSRC1	0.0616035
KLF3	-0.407876	0.034323	1.50875e-12	-0.244071	0.11864	0.0411918	3.85969e-11	PARP15	0.12584	0.0310007	0.000977592	0.119092	0.131277	0.34933	0.00208318	CEBPZOS	-0.0578517	0.220325	0.790042	-0.9009	1.01054	0.362727	0.882452	GMCL1	0.555494	0.287998	0.0555889	-0.145075	0.960653	0.840232	0.287217	CCNL1	0.289871	0.0130184	3.17777e-06	0.204429	0.066032	0.00379924	2.87915e-05	RNF4	-0.0284073	0.029165	0.330734	0.198988	0.105764	0.0621876	0.382573	MFSD1	0.184836
TLR10	0.164885	0.0399294	0.00365233	0.354208	0.127	0.00419916	0.00921279	PARP14	0.481558	0.0376096	0.000112675	0.238088	0.128448	0.0635873	0.000447779	CEBPZ	0.405144	0.16117	0.0157968	1.18539	1.02534	0.227355	0.0661233	SNRNP27	0.267601	0.221325	0.220756	0.659443	1.00184	0.44751	0.541208	RSRC1	-0.0184023	0.0290434	0.587682	0.226016	0.110218	0.0555889	0.629959	TNIP2	0.267051	0.0287519	3.03975e-05	0.0604237	0.11905	0.615877	0.000206371	PDCD10	0.338189
TMEM156	-0.0585737	0.0258578	0.0259948	0.0783053	0.10829	0.464907	0.0492321	ZNF148	0.091486	0.0329484	0.00619876	-0.17414	0.145625	0.236353	0.00962835	NDUFAF7	0.215517	0.335771	0.4981	1.06298	66.4606	0.371126	0.674111	MXD1	0.0903742	0.238149	0.696661	-0.512346	0.960195	0.506699	0.887251	MFSD1	0.0279346	0.0320067	0.390522	-0.102279	0.116991	0.403919	0.437608	ADD1	0.0674055	0.0288025	0.0189962	-0.130181	0.118946	0.277145	0.0267765	SEC62	0.0970674
RFC1	0.0287747	0.0365487	0.454109	0.17909	0.135144	0.188762	0.555563	ABTB1	-0.134188	0.0290744	4.60401e-05	-0.150815	0.147653	0.296741	0.00024112	PRKD3	-0.221827	0.178225	0.206359	0.655116	1.11227	0.479504	0.38408	PCBP1	-0.135397	0.093538	0.152769	0.0644427	0.298882	0.830834	0.467463	SMC4	0.379958	0.0399324	0.000147252	0.60503	0.107982	0.00138518	0.000492115	MFSD10	0.118982	0.0183969	0.00176025	-0.099677	0.0838801	0.228354	0.00339923	PHC3	0.191617
RPL9	-0.196158	0.00605935	6.15863e-47	0.0729861	0.0371146	0.0495901	7.27993e-45	SEC61A1	0.160986	0.0312428	0.000403323	0.00619008	0.132686	0.961808	0.00108599	CDC42EP3	-0.46101	0.157847	0.004999	2.59198	1.12672	0.0417916	0.0312416	TIA1	0.25182	0.180335	0.161768	-0.870791	0.677653	0.163767	0.478739	PDCD10	0.271376	0.0224641	3.74786e-07	0.0534692	0.0948363	0.567287	4.61256e-06	LRPAP1	0.157029	0.0206595	6.50126e-05	0.0389599	0.141336	0.778444	0.000361574	RPL22L1	0.0320793
SMIM14	-0.0565825	0.0227181	0.0141972	0.333614	0.0822956	0.00139115	0.0290208	RPN1	0.23863	0.019074	5.54022e-07	0.108427	0.130176	0.403119	6.378e-06	ATL2	-0.0102544	0.299276	0.971406	2.73262	14.7462	0.0487902	0.984464	SNRPG	0.481835	0.113353	0.00150485	-0.0129863	0.670351	0.982803	0.0910715	SEC62	0.0670862	0.0146143	0.000214475	0.219757	0.0911027	0.0171966	0.000635677	LYAR	0.0374762	0.0152779	0.0131974	0.0535691	0.0543575	0.317936	0.0191301	TNIK	-0.095396
UBE2K	0.0668952	0.0388967	0.0825835	0.312474	0.146076	0.0315937	0.134936	RAB7A	0.019048	0.0185265	0.305339	0.28709	0.18322	0.125175	0.354539	GALM	0.468994	0.299345	0.105579	0.401388	16.2057	0.656869	0.243607	FAM136A	0.221786	0.156248	0.14937	0.886381	1.12964	0.44891	0.463633	PHC3	0.0573785	0.0257505	0.0417916	0.0727475	0.108816	0.4985	0.0547405	NSG1	0.433817	0.0318078	7.79007e-06	0.118273	0.111239	0.296941	7.08173e-05	MRPL47	-0.0152605
PDS5A	-0.135461	0.0421479	0.00271903	0.307117	0.139388	0.0309938	0.00737408	ISY1	-0.0812621	0.0379293	0.0335933	0.0997814	0.139325	0.468106	0.0464646	SRSF7	0.3218	0.100388	0.00481656	-0.302074	1.12345	0.689262	0.0307727	NAGK	0.100183	0.277546	0.705859	-1.74896	1.69757	0.224355	0.89035	RPL22L1	0.317923	0.0140228	0.000217744	0.651704	0.120923	0.000259655	0.000641551	MRFAP1	-0.0109916	0.0215188	0.615677	0.149986	0.107024	0.159168	0.6638	NDUFB5	0.351804
RHOH	0.127633	0.0181435	0.00198427	0.0802317	0.0735328	0.283343	0.00587217	CNBP	0.0816761	0.0122201	0.00190978	0.00174629	0.121523	0.987003	0.00354539	GEMIN6	0.98166	0.282605	0.00339932	0.346113	8.74792	0.64967	0.0265495	MCEE	0.105217	0.318865	0.728254	0.4177	1.66091	0.697461	0.901909	TNIK	-0.0346649	0.024607	0.164567	0.213527	0.103026	0.0437912	0.197678	MRFAP1L1	0.00283659	0.0228537	0.896821	0.0589151	0.121918	0.622076	0.913643	TTC14	0.284222
SLC30A9	0.0638351	0.0478575	0.180764	0.260781	0.15008	0.0839832	0.26058	COPG1	0.0852611	0.0385702	0.0237952	0.340981	0.151715	0.0241952	0.0336772	DHX57	-0.444471	0.307225	0.129174	3.10545	31.8333	0.0527894	0.281542	MPHOSPH10	-0.013803	0.201768	0.943811	-0.337349	0.897673	0.624475	0.984791	TNFSF10	0.671349	0.0280458	1.46e-05	0.491518	0.108822	0.000897218	9.3017e-05	BLOC1S4	0.00169837	0.023679	0.938012	-0.0444776	0.120434	0.713057	0.948104	FXR1	0.123708
ATP8A1	0.183775	0.0449709	0.00125735	0.0961011	0.143281	0.5017	0.0042158	H1FX	0.800363	0.0341059	1.02373e-05	0.502384	0.100132	0.000295158	7.52066e-05	THUMPD2	-0.446138	0.222635	0.0473905	-0.765348	0.839181	0.25075	0.140368	ZNF638	0.279629	0.166921	0.0905819	0.385207	0.974301	0.627674	0.36344	MRPL47	0.165603	0.0273369	0.000839706	0.272014	0.0936494	0.00519896	0.0016619	GRPEL1	0.0229619	0.0282105	0.421716	0.168905	0.115643	0.147171	0.474703	DNAJC19	0.117555
COMMD8	0.229914	0.0420226	0.0010085	0.22065	0.138561	0.109178	0.00357144	MBD4	-0.0672859	0.0319902	0.0377924	0.123655	0.140154	0.371326	0.0517795	EML4	0.00900394	0.137109	0.945011	0.672601	0.918333	0.359728	0.969791	PRADC1	-0.267306	0.309499	0.371326	0.0962269	1.11026	0.911618	0.689484	NDUFB5	0.216101	0.0215803	1.91775e-05	0.13082	0.0945092	0.180364	0.000112788	WDR1	0.129764	0.0152131	0.000450043	0.0738791	0.0677277	0.275345	0.00131237	ATP11B	0.23552
ATP10D	0.0810177	0.043889	0.0631874	0.0186834	0.146073	0.893821	0.106861	MRPL3	0.181251	0.0370638	0.000273386	-0.0237687	0.150506	0.874225	0.000832073	COX7A2L	0.0836439	0.0806495	0.302739	-0.0492473	0.481197	0.906219	0.492218	CCT7	0.340922	0.118674	0.00639872	-0.276082	0.459126	0.492501	0.104294	TTC14	-0.0390875	0.0207657	0.0857828	0.317948	0.0990063	0.00338213	0.108196	BOD1L1	-0.0576661	0.0330195	0.080184	-0.0322683	0.107983	0.759448	0.103845	KLHL24	-0.17947
FRYL	0.026814	0.0396445	0.505299	0.228443	0.142496	0.113577	0.601029	CDV3	0.0841439	0.0362284	0.0209958	0.241816	0.131688	0.0679864	0.0299283	MTA3	-0.0138578	0.451101	0.976605	-1.91178	92.8369	0.282344	0.986801	TPRKB	0.268277	0.133298	0.0475905	0.523782	1.18548	0.643471	0.26405	FXR1	0.056249	0.0198417	0.0113977	0.192081	0.108616	0.089982	0.0161494	FBXL5	0.013917	0.0223767	0.534893	0.00965103	0.117842	0.927614	0.586897	EIF2B5	0.0225685
OCIAD1	0.0658557	0.0230356	0.004999	0.222003	0.164194	0.172765	0.0117374	TOPBP1	0.190217	0.0400541	0.000458405	0.313954	0.12976	0.0163967	0.00118591	ZFP36L2	-0.522245	0.129996	0.00011295	0.768268	0.496462	0.134973	0.00511992	DUSP11	0.364657	0.22097	0.0961808	0.411953	1.13085	0.715857	0.373522	DNAJC19	0.080157	0.0191961	0.00353064	0.0893311	0.119372	0.454309	0.00539928	FAM200B	0.0790412	0.0282596	0.00619876	0.0544709	0.100854	0.586483	0.00951718	AP2M1	0.129004
OCIAD2	0.0558326	0.0256492	0.0319936	-0.35105	0.217998	0.106379	0.0588696	ANAPC13	0.0372841	0.0382692	0.328134	0.19452	0.138882	0.164367	0.378447	THADA	0.10639	0.35616	0.742651	1.15127	62.2237	0.379524	0.853203	STAMBP	0.506886	0.239939	0.0429914	-0.158959	1.27504	0.891022	0.25269	KLHL24	-0.307437	0.0273428	1.20842e-12	0.27412	0.104792	0.009998	2.62503e-11	FGFBP2	-0.292453	0.0142539	3.9244e-26	0.323157	0.0209593	0.000291322	1.89461e-24	PSMD2	0.142981
FIP1L1	0.114937	0.036636	0.00239952	0.0461345	0.141821	0.746451	0.00670379	MSL2	-0.211459	0.039002	1.33092e-05	0.0391252	0.13056	0.760848	9.20434e-05	LRPPRC	0.194962	0.177569	0.262348	0.143575	0.653195	0.804039	0.449613	DGUOK	0.156379	0.120511	0.191562	-0.598978	0.802589	0.365527	0.508962	EIF2B5	0.171583	0.0311829	0.00227477	0.181917	0.111713	0.102979	0.00371841	LAP3	0.402464	0.0309815	2.66377e-05	0.459053	0.102891	0.00102255	0.000184081	EIF4G1	0.156816
CHIC2	0.110245	0.0330598	0.00196022	-0.123872	0.178464	0.483503	0.005833	STAG1	0.000236988	0.0402024	0.994201	-0.266189	0.138679	0.0567886	0.995255	PPM1B	-0.0997267	0.176129	0.567087	-0.709439	0.868022	0.327335	0.730744	BOLA3-AS1	-0.389844	0.265574	0.134573	0.424893	1.02996	0.610478	0.446433	AP2M1	0.147005	0.0170292	0.0010903	0.466135	0.100904	0.00114358	0.00202974	MED28	0.00568056	0.0269678	0.839832	0.0945791	0.111598	0.40052	0.865478	POLR2H	0.203495
TMEM165	-0.03455	0.0342545	0.332134	0.361643	0.154074	0.0215957	0.431761	NCK1	0.141449	0.0309998	0.000555158	-0.0126936	0.140076	0.930214	0.00135857	PREPL	0.433295	0.34725	0.177365	-0.349917	54.4885	0.645471	0.346978	MOB1A	-0.00271726	0.137566	0.983403	2.08585	1.13566	0.0605879	0.993742	PSMD2	0.182942	0.0247614	0.000270538	0.5183	0.0954981	0.000239969	0.000741307	DHX15	0.0757134	0.0309148	0.0169966	0.031547	0.112846	0.778844	0.0241144	TRA2B	0.115183
SRP72	-0.0969112	0.0307917	0.00239952	0.297985	0.134282	0.0269946	0.00670379	ARMC8	-0.0126843	0.0357988	0.724455	0.00897757	0.151905	0.95161	0.761353	SRBD1	0.447081	0.282906	0.105779	0.0449356	4.32462	0.959608	0.243911	MTHFD2	0.424731	0.19195	0.0287942	-0.0888379	0.629075	0.841232	0.210514	EIF4G1	0.249844	0.0332142	5.78141e-05	0.282568	0.0945456	0.00279944	0.00025754	SMIM20	0.246842	0.0320716	0.000185457	0.129685	0.116899	0.264947	0.000746986	DNAJB11	0.0169265
HOPX	-0.303221	0.0524937	2.04654e-07	-0.000558025	0.107542	0.995001	2.78395e-06	COPB2	0.0465653	0.0349885	0.184363	-0.190665	0.135726	0.154969	0.223988	RHOQ	-0.483793	0.15862	0.00459908	0.276308	0.681691	0.592681	0.0301912	DCTN1	0.15805	0.233398	0.486703	-0.127028	0.81182	0.84943	0.772109	POLR2H	0.292872	0.0307792	0.000770582	0.280066	0.102137	0.0079984	0.00155409	RBPJ	0.0848711	0.0320608	0.00919816	0.150868	0.107558	0.156969	0.013617	EIF4A2	0.0672534
REST	-0.113405	0.0385753	0.0039992	0.0916863	0.132618	0.489502	0.0098486	SLC25A36	-0.0628819	0.0321103	0.0531894	-0.0304086	0.128875	0.808438	0.0713221	PIGF	0.830049	0.187125	0.00206313	-0.929649	0.875598	0.175765	0.0229467	WDR54	0.504802	0.234237	0.0359928	-0.350495	0.884498	0.613477	0.231089	TRA2B	0.258641	0.0142952	4.27454e-06	0.132496	0.0742541	0.0725855	3.65261e-05	ARAP2	0.0965267	0.0217442	0.00110036	0.0265293	0.0858544	0.756249	0.00238011	LPP	-0.0131023
POLR2B	-0.087852	0.0333023	0.00879824	0.45114	0.176155	0.0113977	0.0189807	ZBTB38	0.0509512	0.0265927	0.0545891	0.0113319	0.10325	0.911418	0.0729916	CRIPT	0.229666	0.144961	0.109978	-0.392576	0.842577	0.534293	0.25021	WBP1	-0.0641086	0.127528	0.624475	2.15156	1.12178	0.0485903	0.850448	EIF4A2	0.163601	0.0101923	0.000416987	0.403561	0.0659715	0.000194458	0.00100849	KLF3	-0.258357	0.0157947	6.23939e-20	0.197524	0.0694051	0.00419916	2.3394e-18	OPA1	-0.0763693
CENPC	0.102269	0.0286962	0.00200093	0.421326	0.149489	0.00639872	0.00589784	RASA2	-0.0454212	0.0242893	0.0625875	-0.0245705	0.124283	0.845231	0.0830687	MCFD2	0.443825	0.184617	0.0175965	-0.510562	0.823765	0.482304	0.0711208	TTC31	-0.398398	0.353375	0.234753	0.159115	2.04651	0.890822	0.554717	OPA1	-0.0279098	0.033619	0.416117	0.243925	0.111849	0.0319936	0.463838	RFC1	0.0375813	0.0236096	0.113177	0.129371	0.107539	0.223555	0.143421	ACAP2	0.154833
STAP1	0.183987	0.0286709	0.000107205	0.135439	0.131392	0.29914	0.000723933	RNF7	-0.0535158	0.0185061	0.00379924	0.41585	0.172429	0.0171966	0.00622924	TTC7A	0.114493	0.18999	0.540492	-0.644771	0.879929	0.34893	0.709235	PCGF1	-0.445649	0.320878	0.158368	0.455869	1.40639	0.712058	0.473945	ACAP2	0.0139809	0.0168896	0.489902	-0.0529174	0.0818699	0.526095	0.53712	RPL9	-0.0685369	0.00521312	2.87161e-18	-0.0767141	0.0245007	0.00278692	9.691e-17	PPP1R2	0.0931178
YTHDC1	0.107196	0.0295662	0.00203148	0.141663	0.137428	0.309138	0.00596225	ATP1B3	0.29458	0.0279975	0.000102619	0.0450723	0.129957	0.742252	0.000419817	CALM2	-0.27768	0.128832	0.0309938	-1.04049	0.876061	0.244951	0.106108	HTRA2	0.160679	0.192644	0.39812	0.360397	0.970172	0.647071	0.70999	PPP1R2	-0.0840307	0.0114343	2.54258e-07	0.305525	0.0791186	0.00316293	3.25126e-06	UBE2K	0.0923514	0.0275941	0.00743826	0.162719	0.112801	0.14997	0.0111928	PAK2	0.130876
JCHAIN	-0.322938	0.0262754	8.16381e-16	0.387855	0.0980302	0.00193837	2.54414e-14	TFDP2	-0.139864	0.0218954	2.59215e-09	0.0367777	0.112456	0.744651	4.12994e-08	MSH2	0.273784	0.30946	0.34773	-0.664942	14.0964	0.239752	0.539525	DOK1	0.882656	0.323853	0.0129974	0.231266	1.70459	0.788042	0.144475	PAK2	0.158882	0.0156203	0.000726845	0.22952	0.0864851	0.0169966	0.00149023	PDS5A	0.05954	0.0310171	0.0545891	-0.0185647	0.102115	0.857628	0.0720941	NCBP2	0.298054
GRSF1	-0.0617061	0.0323984	0.0609878	0.193631	0.141945	0.178964	0.103652	GK5	0.0205272	0.0291357	0.482903	-0.0331725	0.10422	0.755849	0.532082	KCNK12	-0.577688	0.306042	0.0575885	0.253676	1.77799	0.760848	0.161365	MRPL19	0.553117	0.263111	0.039792	-1.48111	0.965958	0.0967806	0.242613	NCBP2	0.12735	0.0246654	0.00098784	0.138395	0.126716	0.283943	0.00187996	RHOH	0.326159	0.0169848	0.000206186	0.188888	0.0695448	0.00779844	0.000801902	FYTTD1	-0.067992
DCK	-0.104813	0.0253585	0.000258435	0.157928	0.128666	0.222755	0.00136295	XRN1	0.210148	0.0266224	0.000120731	0.085815	0.122998	0.485903	0.000468049	MSH6	0.781086	0.275475	0.0111978	0.485858	2.94902	0.463707	0.0515745	GCFC2	-0.632696	0.259992	0.0175965	1.74451	1.27201	0.255149	0.165459	FYTTD1	0.0214336	0.0270561	0.517497	0.0962027	0.109587	0.403119	0.563945	ATP8A1	-0.108525	0.0245345	5.18474e-05	-0.174326	0.101026	0.0791842	0.000307545	RPL35A	-0.141368
PPBP	-0.0423095	0.056556	0.463307	-0.00294082	0.164337	0.986603	0.565403	U2SURP	0.21978	0.0214346	3.785e-05	0.0113686	0.109528	0.915617	0.000206534	FBXO11	0.0120294	0.327129	0.972206	-0.0489676	19.0678	0.968806	0.984857	SUCLG1	0.373501	0.142127	0.010198	-0.199574	1.23228	0.834433	0.127445	RPL35A	-0.0957701	0.00349272	4.40944e-36	0.21491	0.0216422	4.07933e-05	2.48444e-34	COMMD8	0.125134	0.0271854	0.0040482	-0.0220971	0.113008	0.840432	0.00654185	ZNF721	-0.0812118
MTHFD2L	0.00964737	0.047207	0.844431	0.304697	0.150633	0.0453909	0.885774	CHST2	-0.0212023	0.0330936	0.527095	0.103599	0.113941	0.358328	0.574072	PPP1R21	-0.302728	0.22732	0.174365	0.0518354	0.889916	0.938012	0.342607	TMSB10	0.108683	0.0576699	0.0645871	-0.155687	0.218482	0.463507	0.306789	ZNF721	-0.00589538	0.0266122	0.834233	0.0903812	0.111637	0.413117	0.853887	TXK	0.182671	0.0349225	0.00256866	-0.0440372	0.0864954	0.610678	0.00459294	ATP5ME	0.243229
AREG	-0.383234	0.0485119	7.97564e-10	0.352593	0.164949	0.0321936	1.45428e-08	PLSCR1	1.19125	0.0344015	2.12756e-06	0.955611	0.104108	7.66045e-05	2.05948e-05	ASB3	-0.367527	0.247112	0.132973	-0.216286	0.911777	0.758848	0.286941	TGOLN2	0.0365134	0.165678	0.823035	0.800998	1.11198	0.428314	0.941435	ATP5ME	0.238379	0.0155977	0.000506067	0.280752	0.0729377	0.00169377	0.00115425	FRYL	0.0547328	0.0272842	0.0455909	0.0943537	0.109728	0.388122	0.0607412	GAK	0.371654
G3BP2	-0.0374061	0.0226307	0.104979	0.328212	0.127151	0.010198	0.165001	GYG1	0.229841	0.0282416	0.000119486	-0.0727997	0.133132	0.584883	0.000465057	CHAC2	0.607232	0.178845	0.00410936	-0.0575803	0.867455	0.927215	0.0290984	ELMOD3	0.413045	0.424246	0.295541	-0.49738	5.394	0.640472	0.61813	SLBP	0.26966	0.0265131	3.85497e-05	0.927785	0.117905	0.000112055	0.000194148	OCIAD1	0.0870416	0.0166073	0.000605886	0.0180739	0.140781	0.89962	0.00160035	SPON2	0.223222
USO1	0.0786643	0.0445579	0.079784	0.0602991	0.151141	0.681264	0.131301	HPS3	0.0715063	0.0405969	0.080184	0.0538503	0.138804	0.692462	0.104225	ERLEC1	0.530827	0.0882559	0.000203848	-0.8245	0.649545	0.162168	0.00730585	CAPG	-0.168393	0.17319	0.332933	-0.467082	0.526054	0.289542	0.654452	TACC3	0.104619	0.0271286	0.000930914	0.27334	0.10391	0.0111978	0.00179897	OCIAD2	0.179057	0.0160123	0.000400193	0.278691	0.163206	0.089782	0.00121279	CTBP1	0.21196
NAAA	-0.0479367	0.0396443	0.237353	0.144659	0.141129	0.309338	0.328082	COMMD2	0.0268683	0.031891	0.391522	0.116958	0.161538	0.467906	0.442631	ACYP2	0.334723	0.179415	0.0633873	0.75633	0.860456	0.490502	0.172158	MAT2A	0.281743	0.130513	0.0343931	0.274676	0.581388	0.567087	0.224569	C4orf48	0.469391	0.0221899	0.000142359	0.0387312	0.0800961	0.686863	0.000482016	FIP1L1	0.0704217	0.0263109	0.00759848	0.20954	0.115499	0.069786	0.0113895	SLBP	0.0368319
SDAD1	0.0516329	0.0346288	0.136973	0.24892	0.147474	0.0959808	0.20594	RNF13	0.170451	0.0319238	0.000473346	0.0439968	0.142989	0.763047	0.00120686	SPTBN1	0.157013	0.130499	0.232154	0.654538	0.59962	0.186163	0.413397	GGCX	-0.150924	0.252017	0.538692	0.997483	1.26666	0.546491	0.806549	HAUS3	0.442362	0.0272678	1.29814e-05	0.45253	0.110498	0.000634898	8.54212e-05	CHIC2	-0.0022099	0.0209151	0.918816	-0.018542	0.1279	0.876825	0.931682	C4orf48	0.439413
CCNI	-0.162724	0.00982477	1.13859e-17	0.494074	0.0823186	0.000455464	3.94251e-16	SERP1	0.0681651	0.0158319	0.0036818	0.000565228	0.122319	0.995201	0.00607095	RTN4	-0.00454119	0.115924	0.970006	0.102604	0.685106	0.854229	0.98359	VAMP8	0.253656	0.0709679	0.00257386	0.658659	0.647437	0.195161	0.0968103	RNF4	0.00332832	0.0285688	0.907419	0.265767	0.107608	0.0135973	0.918885	TMEM165	0.024991	0.0258335	0.331134	0.117897	0.113854	0.304939	0.382908	HAUS3	0.0758586
CNOT6L	-0.00441384	0.0395461	0.909018	0.0976028	0.154877	0.531294	0.932968	EIF2A	-0.0292393	0.0300132	0.327534	0.0383868	0.134633	0.781644	0.377986	RPS27A	0.0425243	0.0362238	0.24755	1.0583	1.76772	0.528094	0.431586	VAMP5	0.477701	0.166719	0.00559888	0.299199	0.538468	0.4987	0.100589	TNIP2	0.337509	0.0294533	4.28583e-05	0.280896	0.123434	0.0245951	0.000209795	SRP72	0.0225846	0.0225911	0.319336	0.0809002	0.107992	0.463107	0.370128	RNF4	-0.0989404
HNRNPD	0.00211453	0.0351364	0.95201	0.00259683	0.149593	0.986603	0.965244	SELENOT	0.153001	0.0180526	5.26993e-06	0.159531	0.165538	0.339932	4.44031e-05	MTIF2	0.392235	0.230355	0.0829834	-0.581837	1.05167	0.562887	0.207299	TMEM150A	-0.110465	0.372167	0.756649	0.223704	2.8912	0.835433	0.91312	ADD1	0.0410016	0.0314372	0.210558	0.236476	0.0999187	0.0207958	0.247239	HOPX	0.0279259	0.0143931	0.0543891	0.355839	0.0361237	6.25502e-05	0.0718573	TNIP2	0.213642
HNRNPDL	-0.021138	0.0107454	0.0695861	0.353357	0.097396	0.00319676	0.116078	MBNL1	0.156635	0.0139179	0.000691098	-0.162319	0.0893053	0.0677864	0.00160294	CCDC88A	0.402848	0.26525	0.126975	-0.310986	1.43445	0.779444	0.278272	USP39	0.113085	0.194504	0.54989	5.27082	1.24589	0.105179	0.812884	MFSD10	0.185899	0.0235644	7.32669e-05	0.130687	0.101176	0.238152	0.000301599	REST	0.00686848	0.0250543	0.784843	0.0233808	0.103149	0.824435	0.817045	SH3BP2	0.312054
ENOPH1	0.0229242	0.0450339	0.615877	0.31269	0.165149	0.059788	0.702337	RAP2B	-0.0865036	0.028041	0.00280954	-0.0246944	0.115452	0.822236	0.00487091	CFAP36	-0.159906	0.3005	0.577884	4.04622	29.2276	0.0453909	0.738941	C2orf68	-0.156745	0.303515	0.590282	-0.872045	0.644342	0.131574	0.83635	LRPAP1	0.196188	0.0212224	0.00124677	0.331166	0.137883	0.0173965	0.00226377	POLR2B	0.0157802	0.0222837	0.486503	0.0573116	0.122069	0.636673	0.539593	ADD1	0.098772
SEC31A	0.0042994	0.0359743	0.907419	0.0825987	0.147717	0.574885	0.931605	DHX36	-0.0581799	0.0304186	0.0555889	-0.0983351	0.126864	0.440712	0.0741971	PPP4R3B	0.0824766	0.149775	0.580284	-0.608116	0.791428	0.372525	0.740819	GNLY	-0.864366	0.777234	0.222755	-0.173247	1.48783	0.734053	0.542852	LYAR	0.217625	0.0287076	1.3616e-05	0.0637676	0.062426	0.307938	8.81498e-05	CENPC	0.111307	0.020818	0.000316019	0.120292	0.0953398	0.205559	0.00102951	MFSD10	0.301176
PLAC8	0.273831	0.0185192	0.000488637	0.785323	0.0761756	0.000124655	0.00218488	GMPS	0.212342	0.0362087	0.000455795	0.310252	0.139701	0.0277944	0.00118287	PNPT1	1.13458	0.255924	0.00393992	1.07659	17.3439	0.313337	0.0285604	POLR1A	0.00458741	0.356439	0.987203	2.3407	2.35797	0.0861828	0.99558	MRFAP1	0.0705634	0.0196411	0.00489586	0.190755	0.100454	0.0585883	0.00724138	YTHDC1	0.0758675	0.021842	0.00301518	0.0756468	0.104869	0.479904	0.00515025	LRPAP1	0.113778
MRPS18C	0.489491	0.0420413	7.66359e-05	-0.151614	0.144086	0.314937	0.000548172	SSR3	0.174655	0.0283753	0.000459326	0.172525	0.131398	0.196561	0.00118686	VRK2	0.218885	0.186438	0.224155	-0.375199	0.736649	0.534093	0.404893	PTCD3	0.811963	0.241946	0.00379924	1.09901	1.2101	0.330334	0.0973797	MRFAP1L1	-0.192031	0.0238587	9.03929e-11	0.346893	0.11247	0.00452687	1.74308e-09	JCHAIN	0.175165	0.0328818	0.00276399	0.0429314	0.254944	0.867427	0.00485725	LYAR	-0.0745179
ARHGAP24	0.0196624	0.0244712	0.429114	0.324296	0.105729	0.00279944	0.53124	TIPARP	0.0821204	0.0391545	0.0379924	0.0181245	0.133082	0.883023	0.0520346	FANCL	0.486425	0.326226	0.118376	1.79843	46.8259	0.178364	0.264363	KDM3A	-0.0136191	0.286902	0.959008	0.271225	1.38247	0.818636	0.989307	BLOC1S4	-0.00875771	0.0231497	0.737253	0.409436	0.128596	0.00515626	0.766148	GRSF1	0.0573801	0.0197137	0.0039992	0.137696	0.12012	0.257548	0.00647472	NSG1	-0.203726
AFF1	-0.117208	0.0429259	0.00639872	0.0874226	0.143602	0.532893	0.0144689	CCNL1	0.0473634	0.0176967	0.00779844	0.219638	0.0955542	0.0233953	0.0118594	REL	-0.105386	0.28159	0.70026	0.916551	11.1092	0.24975	0.825793	CHMP3	0.0805699	0.230459	0.724055	-1.31324	1.28892	0.266947	0.900557	GRPEL1	0.216673	0.0265549	0.000119794	0.366297	0.120844	0.00439912	0.000432409	DCK	0.13827	0.0246805	0.000316934	0.0693807	0.110168	0.520696	0.00102959	JAKMIP1	0.189953
HSD17B11	-0.153521	0.0253268	1.40904e-07	0.427074	0.160222	0.0105979	1.94766e-06	RSRC1	0.108933	0.0393887	0.0059988	-0.0546825	0.129383	0.675265	0.00934467	PEX13	-0.0271804	0.316755	0.927814	-0.481539	29.5697	0.594481	0.960678	CYTOR	0.142453	0.169918	0.40052	-0.541029	0.53819	0.334733	0.711745	WDR1	0.191253	0.01702	0.000782452	0.562942	0.069039	0.000129658	0.00157451	PPBP	-0.0660428	0.0372974	0.0743851	0.789406	0.44359	0.0459908	0.0966589	MRFAP1	-0.0936691
PPM1K	0.239536	0.0223188	0.000164737	0.410097	0.102801	0.00232322	0.00099009	MFSD1	0.258919	0.0350819	7.17385e-05	-0.233193	0.147044	0.106979	0.000322866	C2orf74	0.223665	0.20559	0.263147	0.199975	1.0805	0.826635	0.450337	KRCC1	0.368363	0.216535	0.0871826	1.85231	1.10551	0.0839832	0.35793	BOD1L1	-0.0960801	0.0327111	0.00539892	-0.0160775	0.0986519	0.869626	0.00791403	G3BP2	0.215979	0.0150792	0.000712035	0.667399	0.0939554	0.000120231	0.0017806	MRFAP1L1	0.192076
PYURF	-0.04787	0.023321	0.039792	0.164156	0.215728	0.444711	0.0714173	KPNA4	0.0224559	0.0426837	0.586083	0.137408	0.172789	0.436913	0.631218	USP34	-0.118118	0.153706	0.429714	0.932838	1.00602	0.337932	0.614539	RPIA	0.406145	0.172723	0.020196	1.2217	1.10734	0.270346	0.177659	FBXL5	-0.016468	0.0225044	0.528894	0.182021	0.110454	0.133573	0.575496	USO1	0.050878	0.0321199	0.116177	-0.0886156	0.11358	0.439112	0.146794	BLOC1S4	0.0781181
RAP1GDS1	-0.132858	0.0367286	0.00097275	0.305389	0.164371	0.0673865	0.00348442	PDCD10	0.29789	0.0260585	1.99903e-05	0.0230077	0.163488	0.891822	0.000126016	XPO1	0.450147	0.172392	0.0115977	0.47641	0.870703	0.482104	0.0528388	IGKV1-5	-0.430781	0.610674	0.435713	-2.27799	6.52614	0.266147	0.737395	FAM200B	-0.0822489	0.0240182	0.00491892	0.142673	0.0962738	0.184763	0.00726952	NAAA	-0.00796843	0.0254891	0.743251	0.0319532	0.110366	0.768446	0.779794	GRPEL1	-0.0582137
EIF4E	0.0257652	0.0320464	0.421916	0.133572	0.19932	0.496501	0.524221	MYNN	-0.0508797	0.0417167	0.225555	0.162253	0.148857	0.275345	0.269353	CCT4	0.48181	0.0965434	0.00190016	-0.122858	0.565358	0.804839	0.0219499	IGKV3-11	0.0161552	0.696623	0.979804	0.969269	8.13573	0.563087	0.991945	LAP3	0.590831	0.0317004	1.14667e-05	0.85542	0.101471	0.000111623	7.76957e-05	SDAD1	0.0939296	0.0246889	0.00531764	-0.0519489	0.102309	0.628274	0.00833819	WDR1	0.394546
ADH5	-0.0684862	0.0371058	0.0685863	-0.0376073	0.140367	0.778644	0.114802	SEC62	0.0433333	0.021898	0.0487902	-0.268394	0.12501	0.0339932	0.0658913	COMMD1	0.456982	0.111619	0.00310051	-0.119427	0.653605	0.840032	0.0254438	IGKV3-20	0.546553	0.639076	0.384323	2.31826	5.67086	0.252549	0.700263	MED28	-0.00297236	0.0251391	0.920416	0.223206	0.0999814	0.0329934	0.930479	CCNI	-0.0190253	0.00828379	0.0219956	0.0352064	0.057953	0.55029	0.0306194	BOD1L1	0.0570595
DAPP1	0.0701302	0.0289633	0.0169966	0.322738	0.131466	0.0145971	0.034013	PHC3	0.171562	0.0375156	0.00306162	0.52204	0.13147	0.00186624	0.00521926	B3GNT2	0.32471	0.264907	0.19956	-0.995968	6.82892	0.146971	0.375723	MRPS5	0.215857	0.18222	0.231354	0.658924	1.04826	0.460108	0.55167	DCAF16	0.0174413	0.0334558	0.636073	-0.0513682	0.125724	0.684263	0.674611	CNOT6L	-0.201412	0.0233666	1.11054e-09	-0.13509	0.10084	0.181964	1.95951e-08	FBXL5	0.177245
[truncated: 6,297 more rows]
[truncated: 39 more columns]

## Sheet: D4_memento1D
Cell type	B	B	B	B	B	B	B	B	NK	NK	NK	NK	NK	NK	NK	NK	PB	PB	PB	PB	PB	PB	PB	PB	Progen	Progen	Progen	Progen	Progen	Progen	Progen	Progen	T4	T4	T4	T4	T4	T4	T4	T4	T8	T8	T8	T8	T8	T8	T8	T8	Tgd
[truncated: 7,090 more rows]
[truncated: 39 more columns]

## Sheet: D7_memento1D
Cell type	B	B	B	B	B	B	B	B	NK	NK	NK	NK	NK	NK	NK	NK	PB	PB	PB	PB	PB	PB	PB	PB	Progen	Progen	Progen	Progen	Progen	Progen	Progen	Progen	T4	T4	T4	T4	T4	T4	T4	T4	T8	T8	T8	T8	T8	T8	T8	T8	Tgd
[truncated: 7,239 more rows]
[truncated: 39 more columns]

[truncated: 1 more sheets: D14_memento1D]
