# Supplementary material for: Type I interferon autoantibodies are associated with systemic immune alterations in patients with COVID-19
Source: Sci Transl Med. 2021 Aug 24;13(612):eabh2624. doi: 10.1126/scitranslmed.abh2624 (PMC8601717; doi:10.1126/scitranslmed.abh2624)
Supplement: Supplementary file 2 — Data files S1 to S9 [file scitranslmed.abh2624_data_files_s1_to_s9.zip › scitranslmed.abh2624_Data_file_S9.xlsx]

## Sheet: Sheet1
donor	timepoint	actual_timepoint	sample_type	CT_1	CT_2	CT_Host
Rep_C_1001	0	1	TA	20.42	20.57	19.06
Rep_C_1001	4	4	TA	21.53	21.27	20.16
Rep_C_1001	7	7	TA	23.14	23.04	18.66
Rep_C_1002	0	1	TA	21.87	22.72	19.91
Rep_C_1002	4	4	TA	25.85	26.11	20.69
Rep_C_1002	7	5	TA	28.38	28.45	22.04
Rep_C_1002	0	-1	NS	25.23	26.05	25.04
Rep_C_1003	7	7	NS	37.26	ND	29.5
Rep_C_1005	0	1	NS	27.18	28.3	29.17
Rep_C_1006	0	-2	NS	17.15	18.33	28.64
Rep_C_1007	0	-1	NS	27.96	28.78	27.34
Rep_C_1012	0	-2	NS	25.3	25.36	27.62
Rep_C_1014	4	3	NS	25.02	25.13	27.74
Rep_C_1024	14	13	TA	ND	34.77	19.04
Rep_C_1025	0	-2	NS	25.05	23.94	24.93
Rep_C_1031	14	13	TA	35.89	36.15	20.54
Rep_C_1038	0	0	TA	30.23	30.05	20.21
Rep_C_1038	0	-1	NS	37.43	36.23	26.85
Rep_C_1043	0	-1	TA	21.48	21.94	20.94
Rep_C_1044	0	0	NS	38.7	36.03	26.8
Rep_C_1047	0	0	TA	14.29	14.06	22.25
Rep_C_1047	4	5	TA	16.18	15.7	18.96
Rep_C_1047	7	7	TA	24.51	24.2	21.59
Rep_C_1047	14	13	TA	28.83	28.18	18.57
Rep_C_1047	0	-1	NS	19.95	19.98	31.23
Rep_C_1050	0	0	TA	23.96	23.37	20.51
Rep_C_1050	4	3	TA	26.32	26.01	20.36
Rep_C_1050	7	6	TA	26.29	26.19	20.26
Rep_C_1050	14	14	TA	33.65	33.43	19.36
Rep_C_1050	14	14	NS	35.83	34.97	21.39
Rep_C_1051	0	1	TA	30.26	29.59	20.95
Rep_C_1051	4	4	TA	30.75	30.23	18.49
Rep_C_1051	7	6	TA	ND	34.77	21.18
Rep_C_1051	14	14	TA	ND	37.02	21.86
Rep_C_1051	4	3	NS	33.51	33.27	19.97
Rep_C_1052	0	-2	NS	16.26	15.9	24.85
Rep_C_1053	0	0	TA	29.48	29.41	22.07
Rep_C_1053	7	6	TA	36.39	36.06	20.66
Rep_C_1053	4	4	TA	33.69	33.04	19.12
Rep_C_1055	14	14	TA	25.83	27.16	18.14
Rep_C_1059	0	0	TA	20.07	20.07	21.22
Rep_C_1072	0	1	TA	27.05	26.96	20.99
Rep_C_1072	14	16	TA	38.12	ND	21.46
Rep_C_1078	7	7	TA	29.15	30.96	20.36
Rep_C_1078	14	12	TA	36.87	37.27	21.04
Rep_C_1078	7	10	NS	35.47	33.79	22.93
Rep_C_1093	0	0	NS	36.06	35.69	26.11
Rep_C_1093	4	4	NS	34.33	33.13	26.45
Rep_C_1094	4	2	TA	40.3	37.23	21.03
Rep_C_1094	7	6	TA	37.49	37.37	19.91
Rep_C_1094	4	4	NS	ND	37.72	28.73
Rep_C_1094	7	7	NS	38.32	ND	27.3
Rep_C_1094	14	14	NS	33.09	31.46	28.75
Rep_C_1101	4	4	NS	28.58	27.89	25.81
Rep_C_1101	14	14	NS	ND	36.7	30.43
Rep_C_1107	0	0	TA	30.1	30.49	20.59
Rep_C_1107	4	4	TA	38.37	35.17	19.2
Rep_C_1107	4	4	NS	ND	37.68	27.06
Rep_C_1107	7	7	NS	38.41	38.03	23.79
Rep_C_1111	4	4	NS	34.06	34.06	26.41
Rep_C_1113	4	4	TA	21.45	21.67	21.28
Rep_C_1113	0	0	NS	23.99	23.18	26.2
Rep_C_1113	4	4	NS	28.43	27.78	26.55
Rep_C_1131	7	7	NS	18.96	19	25.57
Rep_C_1131	4	4	NS	20.36	20.18	29.28
Rep_C_1148	0	0	NS	30.13	30.05	27.95
Rep_C_1148	4	4	NS	25.8	25.85	28.54
Rep_C_1149	0	0	NS	33.72	33.97	29.51
Rep_C_1151	0	0	NS	31.95	31.25	27.05
Rep_C_1154	0	0	TA	27.6	28.28	21.22
Rep_C_1154	0	0	NS	32.63	31.56	27.74
Rep_C_1154	4	4	NS	33.63	32.27	27.43
Rep_C_1161	4	5	TA	24.51	22.34	20.51
